# Supplementary material for: 4-[(2E)-2-(2-Hy­droxy­benzyl­idene)hydrazin-1-yl]benzonitrile
Source: Acta Crystallogr Sect E Struct Rep Online. 2012 Sep 8;68(Pt 10):o2886–7. doi: 10.1107/S1600536812037841 (PMC3470239; doi:10.1107/S1600536812037841)
Supplement: Supplementary file 1 [file e-68-o2886-sup1.cif]

##############################################################################
#                                                                            #
# This CIF contains the data in a paper accepted for publication in          #
# Acta Crystallographica Section E. It conforms to the requirements of       #
# Notes for Authors for Acta Crystallographica Section E, and has been       #
# peer reviewed under the auspices of the IUCr Commission on Journals.       #
#                                                                            #
# Full details of the Crystallographic Information File format               #
# are given in the paper "The Crystallographic Information File (CIF):       #
# a New Standard Archive File for Crystallography" by S. R. Hall, F. H.      #
# Allen and I. D. Brown [Acta Cryst. (1991), A47, 655-685].                  #
#                                                                            #
# The current version of the core CIF dictionary is obtainable from          #
# ftp://ftp.iucr.org/pub/cif_core.dic.                                       #
#                                                                            #
# Software is freely available for graphical display of the structure(s)     #
# in this CIF. For information consult the CIF software page                 #
# http://www.iucr.org/resources/cif/software.                                #
#                                                                            #
# This file may be used for bona fide research purposes within the           #
# scientific community so long as proper attribution is given to the journal # 
# article from which it was obtained.                                        #
#                                                                            #
##############################################################################
data_I
_audit_creation_method     SHELXL-97
_chemical_name_systematic
;
4-[(2<i>E</i>)-2-(2-Hydroxybenzylidene)hydrazin-1-yl]benzonitrile
;
_chemical_name_common     ?
_chemical_formula_moiety     'C14 H11 N3 O'
_chemical_formula_sum     'C14 H11 N3 O'
_chemical_formula_iupac     'C14 H11 N3 O'
_chemical_formula_weight     237.26
_chemical_melting_point     ?
_symmetry_cell_setting     triclinic
_symmetry_space_group_name_H-M     'P -1'
_symmetry_space_group_name_Hall     '-P 1'
loop_
    _symmetry_equiv_pos_as_xyz
    'x, y, z'
    '-x, -y, -z'
_cell_length_a     8.1917(7)
_cell_length_b     11.6406(7)
_cell_length_c     13.4445(8)
_cell_angle_alpha     103.006(5)
_cell_angle_beta     104.387(6)
_cell_angle_gamma     96.426(6)
_cell_volume     1190.67(14)
_cell_formula_units_Z     4
_cell_measurement_reflns_used     3110
_cell_measurement_theta_min     3.5145
_cell_measurement_theta_max     72.4951
_cell_measurement_temperature     293(2)
_exptl_crystal_description     prismatic
_exptl_crystal_colour     colorless
_exptl_crystal_size_max     0.26
_exptl_crystal_size_mid     0.15
_exptl_crystal_size_min     0.14
_exptl_crystal_density_diffrn     1.324
_exptl_crystal_density_meas     ?
_exptl_crystal_density_method     'not measured'
_exptl_crystal_F_000     496
_exptl_absorpt_coefficient_mu     0.702
_exptl_absorpt_correction_type     multi-scan
_exptl_absorpt_process_details
;
(CrysAlis PRO; Oxford Diffraction, 2009)
;
_exptl_absorpt_correction_T_min     0.82684
_exptl_absorpt_correction_T_max     1.00000
_exptl_special_details
;
Absorption correction: Empirical absorption correction using spherical
harmonics, implemented in SCALE3 ABSPACK scaling algorithm.
'CrysAlisPro (Oxford Diffraction, 2009)'
;
_diffrn_ambient_temperature     293(2)
_diffrn_radiation_type     'Cu K\a'
_diffrn_radiation_wavelength     1.5418
_diffrn_radiation_source     'Enhance (Cu) X-ray Source'
_diffrn_radiation_monochromator     'graphite'
_diffrn_measurement_device_type
                               'Oxford Diffraction Xcalibur (Sapphire3, Gemini)'
_diffrn_measurement_method     \w
_diffrn_detector_area_resol_mean     16.3280
_diffrn_reflns_number     7913
_diffrn_reflns_av_R_equivalents     0.0195
_diffrn_reflns_av_sigmaI/netI     0.0287
_diffrn_reflns_theta_min     3.52
_diffrn_reflns_theta_max     72.64
_diffrn_reflns_theta_full     70.00
_diffrn_measured_fraction_theta_max     0.971
_diffrn_measured_fraction_theta_full     0.993
_diffrn_reflns_limit_h_min     -9
_diffrn_reflns_limit_h_max     10
_diffrn_reflns_limit_k_min     -14
_diffrn_reflns_limit_k_max     13
_diffrn_reflns_limit_l_min     -16
_diffrn_reflns_limit_l_max     14
_diffrn_standards_number     ?
_diffrn_standards_interval_count     ?
_diffrn_standards_interval_time     ?
_diffrn_standards_decay_%     ?
_refine_special_details     ?
_reflns_number_total     4592
_reflns_number_gt     3696
_reflns_threshold_expression     I>2sigma(I)
_refine_ls_structure_factor_coef     Fsqd
_refine_ls_matrix_type     full
_refine_ls_R_factor_all     0.0507
_refine_ls_R_factor_gt     0.0410
_refine_ls_wR_factor_gt     0.1136
_refine_ls_wR_factor_ref     0.1211
_refine_ls_goodness_of_fit_ref     1.049
_refine_ls_restrained_S_all     1.049
_refine_ls_number_reflns     4592
_refine_ls_number_parameters     341
_refine_ls_number_restraints     0
_refine_ls_hydrogen_treatment     mixed
_refine_ls_weighting_scheme     calc
_refine_ls_weighting_details
         'calc w=1/[\s^2^(Fo^2^)+(0.0591P)^2^+0.1257P] where P=(Fo^2^+2Fc^2^)/3'
_atom_sites_solution_hydrogens     geom
_atom_sites_solution_primary     direct
_atom_sites_solution_secondary     difmap
_refine_ls_shift/su_max     0.000
_refine_ls_shift/su_mean     0.000
_refine_diff_density_max     0.157
_refine_diff_density_min     -0.141
_refine_ls_extinction_method     none
_refine_ls_extinction_coef     ?
loop_
    _atom_type_symbol
    _atom_type_description
    _atom_type_scat_dispersion_real
    _atom_type_scat_dispersion_imag
    _atom_type_scat_source
    'C' 'C' 0.0181 0.0091
                         'International Tables Vol C Tables 4.2.6.8 and 6.1.1.4'
    'H' 'H' 0.0000 0.0000
                         'International Tables Vol C Tables 4.2.6.8 and 6.1.1.4'
    'N' 'N' 0.0311 0.0180
                         'International Tables Vol C Tables 4.2.6.8 and 6.1.1.4'
    'O' 'O' 0.0492 0.0322
                         'International Tables Vol C Tables 4.2.6.8 and 6.1.1.4'
_computing_data_collection
;
CrysAlis PRO (Oxford Diffraction, 2009)
;
_computing_cell_refinement
;
CrysAlis PRO (Oxford Diffraction, 2009)
;
_computing_data_reduction
;
CrysAlis PRO (Oxford Diffraction, 2009)
;
_computing_structure_solution     'SHELXS97 (Sheldrick, 2008)'
_computing_structure_refinement     'SHELXL97 (Sheldrick, 2008)'
_computing_molecular_graphics
             'ORTEP-3 (Farrugia, 1997) and Mercury (Macrae <i>et al.</i>, 2006)'
_computing_publication_material
        'WinGX (Farrugia, 1999), PLATON (Spek, 2009) and PARST (Nardelli, 1995)'
loop_
    _atom_site_type_symbol
    _atom_site_label
    _atom_site_fract_x
    _atom_site_fract_y
    _atom_site_fract_z
    _atom_site_U_iso_or_equiv
    _atom_site_adp_type
    _atom_site_calc_flag
    _atom_site_refinement_flags
    _atom_site_occupancy
    _atom_site_symmetry_multiplicity
    _atom_site_disorder_assembly
    _atom_site_disorder_group
    O O1A 0.48536(17) 0.59328(11) 0.66183(10) 0.0784(4) Uani d . 1 1 . .
    O O1B 0.91964(17) -0.08146(11) 0.25880(10) 0.0774(4) Uani d . 1 1 . .
    N N1A 0.22126(15) 0.44483(11) 0.51588(9) 0.0526(3) Uani d . 1 1 . .
    N N1B 0.93383(15) 0.06285(11) 0.13286(9) 0.0522(3) Uani d . 1 1 . .
    N N2A 0.09712(17) 0.40478(12) 0.42146(10) 0.0596(3) Uani d . 1 1 . .
    N N2B 0.87286(17) 0.10497(12) 0.04621(10) 0.0602(3) Uani d . 1 1 . .
    N N3A -0.0385(2) 0.69952(14) 0.03913(11) 0.0808(5) Uani d . 1 1 . .
    N N3B 0.20536(19) -0.19989(13) -0.37048(11) 0.0718(4) Uani d . 1 1 . .
    C C1A 0.22866(18) 0.37735(12) 0.58006(11) 0.0515(3) Uani d . 1 1 . .
    H H1A 0.1506 0.3060 0.5593 0.062 Uiso calc R 1 1 . .
    C C1B 1.06978(18) 0.12410(12) 0.20323(11) 0.0497(3) Uani d . 1 1 . .
    H H1B 1.1242 0.1924 0.1917 0.060 Uiso calc R 1 1 . .
    C C2A 0.35367(18) 0.40831(12) 0.68322(11) 0.0480(3) Uani d . 1 1 . .
    C C2B 1.14175(17) 0.09042(12) 0.30040(11) 0.0475(3) Uani d . 1 1 . .
    C C3A 0.47572(19) 0.51421(13) 0.72128(12) 0.0536(3) Uani d . 1 1 . .
    C C3B 1.0654(2) -0.00961(13) 0.32475(12) 0.0549(3) Uani d . 1 1 . .
    C C4A 0.5895(2) 0.54087(15) 0.82180(13) 0.0662(4) Uani d . 1 1 . .
    H H4A 0.6707 0.6109 0.8464 0.079 Uiso calc R 1 1 . .
    C C4B 1.1394(2) -0.03657(15) 0.41970(13) 0.0676(4) Uani d . 1 1 . .
    H H4B 1.0883 -0.1025 0.4362 0.081 Uiso calc R 1 1 . .
    C C5A 0.5828(2) 0.46422(17) 0.88535(13) 0.0706(5) Uani d . 1 1 . .
    H H5A 0.6591 0.4832 0.9531 0.085 Uiso calc R 1 1 . .
    C C5B 1.2868(2) 0.03347(17) 0.48887(13) 0.0735(5) Uani d . 1 1 . .
    H H5B 1.3355 0.0142 0.5519 0.088 Uiso calc R 1 1 . .
    C C6A 0.4644(2) 0.35943(17) 0.84996(13) 0.0703(4) Uani d . 1 1 . .
    H H6A 0.4605 0.3079 0.8934 0.084 Uiso calc R 1 1 . .
    C C6B 1.3643(2) 0.13218(16) 0.46669(13) 0.0695(4) Uani d . 1 1 . .
    H H6B 1.4646 0.1793 0.5142 0.083 Uiso calc R 1 1 . .
    C C7A 0.3520(2) 0.33197(14) 0.74959(12) 0.0600(4) Uani d . 1 1 . .
    H H7A 0.2730 0.2608 0.7254 0.072 Uiso calc R 1 1 . .
    C C7B 1.29124(19) 0.16031(14) 0.37294(12) 0.0574(4) Uani d . 1 1 . .
    H H7B 1.3429 0.2272 0.3580 0.069 Uiso calc R 1 1 . .
    C C8A 0.07493(18) 0.46900(12) 0.34649(11) 0.0511(3) Uani d . 1 1 . .
    C C8B 0.73501(18) 0.04005(13) -0.03593(11) 0.0507(3) Uani d . 1 1 . .
    C C9A 0.1698(2) 0.58289(14) 0.36363(12) 0.0589(4) Uani d . 1 1 . .
    H H9A 0.2530 0.6184 0.4279 0.071 Uiso calc R 1 1 . .
    C C9B 0.66057(19) -0.07671(13) -0.04234(12) 0.0549(3) Uani d . 1 1 . .
    H H9B 0.7039 -0.1134 0.0108 0.066 Uiso calc R 1 1 . .
    C C10A 0.1391(2) 0.64216(14) 0.28470(12) 0.0622(4) Uani d . 1 1 . .
    H H10A 0.2015 0.7182 0.2965 0.075 Uiso calc R 1 1 . .
    C C10B 0.5233(2) -0.13687(13) -0.12740(12) 0.0571(4) Uani d . 1 1 . .
    H H10B 0.4750 -0.2146 -0.1314 0.068 Uiso calc R 1 1 . .
    C C11A 0.0169(2) 0.59024(13) 0.18796(12) 0.0558(4) Uani d . 1 1 . .
    C C11B 0.45513(19) -0.08366(13) -0.20774(11) 0.0539(3) Uani d . 1 1 . .
    C C12A -0.0775(2) 0.47666(14) 0.17121(12) 0.0587(4) Uani d . 1 1 . .
    H H12A -0.1604 0.4412 0.1068 0.070 Uiso calc R 1 1 . .
    C C12B 0.5284(2) 0.03318(14) -0.20013(12) 0.0595(4) Uani d . 1 1 . .
    H H12B 0.4834 0.0704 -0.2526 0.071 Uiso calc R 1 1 . .
    C C13A -0.0485(2) 0.41730(13) 0.24934(11) 0.0575(4) Uani d . 1 1 . .
    H H13A -0.1118 0.3416 0.2374 0.069 Uiso calc R 1 1 . .
    C C13B 0.6654(2) 0.09324(13) -0.11637(12) 0.0582(4) Uani d . 1 1 . .
    H H13B 0.7134 0.1709 -0.1127 0.070 Uiso calc R 1 1 . .
    C C14A -0.0144(2) 0.65174(15) 0.10526(13) 0.0638(4) Uani d . 1 1 . .
    C C14B 0.3157(2) -0.14810(14) -0.29808(13) 0.0587(4) Uani d . 1 1 . .
    H H1NA 0.021(2) 0.3362(16) 0.4094(14) 0.077(5) Uiso d . 1 1 . .
    H H1NB 0.934(2) 0.1706(16) 0.0406(13) 0.072(5) Uiso d . 1 1 . .
    H H1OA 0.397(3) 0.559(2) 0.5941(17) 0.103(7) Uiso d . 1 1 . .
    H H1OB 0.886(3) -0.0526(18) 0.2020(16) 0.090(7) Uiso d . 1 1 . .
loop_
    _atom_site_aniso_label
    _atom_site_aniso_U_11
    _atom_site_aniso_U_22
    _atom_site_aniso_U_33
    _atom_site_aniso_U_12
    _atom_site_aniso_U_13
    _atom_site_aniso_U_23
    O1A 0.0813(8) 0.0629(7) 0.0783(8) -0.0142(6) -0.0038(7) 0.0360(6)
    O1B 0.0827(8) 0.0657(7) 0.0713(7) -0.0186(6) 0.0021(6) 0.0304(6)
    N1A 0.0542(7) 0.0505(6) 0.0489(6) 0.0056(5) 0.0068(5) 0.0149(5)
    N1B 0.0551(7) 0.0543(7) 0.0490(6) 0.0068(5) 0.0130(5) 0.0201(5)
    N2A 0.0620(8) 0.0531(7) 0.0537(7) -0.0011(6) -0.0009(6) 0.0186(6)
    N2B 0.0639(8) 0.0588(7) 0.0542(7) -0.0017(6) 0.0061(6) 0.0255(6)
    N3A 0.0952(11) 0.0772(10) 0.0642(8) -0.0075(8) 0.0078(8) 0.0344(8)
    N3B 0.0674(9) 0.0678(9) 0.0666(8) -0.0049(7) 0.0042(7) 0.0149(7)
    C1A 0.0532(8) 0.0452(7) 0.0546(8) 0.0044(6) 0.0127(6) 0.0150(6)
    C1B 0.0511(7) 0.0469(7) 0.0535(7) 0.0052(6) 0.0171(6) 0.0170(6)
    C2A 0.0508(7) 0.0456(7) 0.0499(7) 0.0109(6) 0.0147(6) 0.0154(6)
    C2B 0.0489(7) 0.0467(7) 0.0487(7) 0.0097(6) 0.0160(6) 0.0131(6)
    C3A 0.0546(8) 0.0493(7) 0.0563(8) 0.0079(6) 0.0107(6) 0.0190(6)
    C3B 0.0598(8) 0.0494(8) 0.0547(8) 0.0055(6) 0.0142(7) 0.0165(6)
    C4A 0.0608(9) 0.0606(9) 0.0655(10) 0.0049(7) 0.0017(7) 0.0142(8)
    C4B 0.0817(11) 0.0636(10) 0.0624(9) 0.0119(8) 0.0186(8) 0.0291(8)
    C5A 0.0726(11) 0.0796(11) 0.0534(9) 0.0201(9) 0.0019(8) 0.0198(8)
    C5B 0.0836(12) 0.0823(12) 0.0557(9) 0.0239(10) 0.0102(8) 0.0265(9)
    C6A 0.0845(12) 0.0761(11) 0.0603(9) 0.0232(9) 0.0188(8) 0.0351(8)
    C6B 0.0619(9) 0.0756(11) 0.0581(9) 0.0098(8) 0.0015(7) 0.0103(8)
    C7A 0.0683(9) 0.0538(8) 0.0617(9) 0.0086(7) 0.0180(7) 0.0242(7)
    C7B 0.0532(8) 0.0548(8) 0.0602(8) 0.0051(6) 0.0139(7) 0.0116(7)
    C8A 0.0539(8) 0.0500(7) 0.0495(7) 0.0119(6) 0.0120(6) 0.0150(6)
    C8B 0.0521(8) 0.0523(8) 0.0488(7) 0.0081(6) 0.0152(6) 0.0151(6)
    C9A 0.0634(9) 0.0555(8) 0.0499(8) 0.0006(7) 0.0058(7) 0.0140(6)
    C9B 0.0594(8) 0.0542(8) 0.0547(8) 0.0100(6) 0.0156(7) 0.0226(6)
    C10A 0.0691(10) 0.0536(8) 0.0599(9) -0.0006(7) 0.0134(7) 0.0180(7)
    C10B 0.0604(9) 0.0495(8) 0.0625(9) 0.0053(6) 0.0192(7) 0.0173(7)
    C11A 0.0605(9) 0.0572(8) 0.0527(8) 0.0104(7) 0.0152(7) 0.0211(7)
    C11B 0.0520(8) 0.0563(8) 0.0518(8) 0.0065(6) 0.0147(6) 0.0128(6)
    C12A 0.0597(9) 0.0593(9) 0.0510(8) 0.0072(7) 0.0049(7) 0.0160(7)
    C12B 0.0637(9) 0.0586(9) 0.0551(8) 0.0080(7) 0.0093(7) 0.0226(7)
    C13A 0.0608(9) 0.0486(8) 0.0558(8) 0.0032(6) 0.0058(7) 0.0140(6)
    C13B 0.0629(9) 0.0515(8) 0.0578(8) 0.0025(7) 0.0094(7) 0.0218(7)
    C14A 0.0679(10) 0.0624(9) 0.0581(9) 0.0013(7) 0.0112(7) 0.0219(7)
    C14B 0.0591(9) 0.0559(8) 0.0608(9) 0.0058(7) 0.0169(7) 0.0171(7)
_geom_special_details     ?
loop_
    _geom_bond_atom_site_label_1
    _geom_bond_atom_site_label_2
    _geom_bond_site_symmetry_2
    _geom_bond_distance
    _geom_bond_publ_flag
    O1A C3A . 1.3559(17) ?
    O1A H1OA . 0.98(2) ?
    O1B C3B . 1.3520(18) ?
    O1B H1OB . 0.90(2) ?
    N1A C1A . 1.2865(17) ?
    N1A N2A . 1.3597(16) ?
    N1B C1B . 1.2801(18) ?
    N1B N2B . 1.3674(16) ?
    N2A C8A . 1.3734(18) ?
    N2A H1NA . 0.914(18) ?
    N2B C8B . 1.3709(18) ?
    N2B H1NB . 0.894(18) ?
    N3A C14A . 1.140(2) ?
    N3B C14B . 1.142(2) ?
    C1A C2A . 1.4453(19) ?
    C1A H1A . 0.9300 ?
    C1B C2B . 1.4517(19) ?
    C1B H1B . 0.9300 ?
    C2A C7A . 1.3951(19) ?
    C2A C3A . 1.402(2) ?
    C2B C7B . 1.3925(19) ?
    C2B C3B . 1.4017(19) ?
    C3A C4A . 1.383(2) ?
    C3B C4B . 1.391(2) ?
    C4A C5A . 1.373(2) ?
    C4A H4A . 0.9300 ?
    C4B C5B . 1.367(3) ?
    C4B H4B . 0.9300 ?
    C5A C6A . 1.378(3) ?
    C5A H5A . 0.9300 ?
    C5B C6B . 1.377(3) ?
    C5B H5B . 0.9300 ?
    C6A C7A . 1.376(2) ?
    C6A H6A . 0.9300 ?
    C6B C7B . 1.382(2) ?
    C6B H6B . 0.9300 ?
    C7A H7A . 0.9300 ?
    C7B H7B . 0.9300 ?
    C8A C13A . 1.3943(19) ?
    C8A C9A . 1.399(2) ?
    C8B C13B . 1.397(2) ?
    C8B C9B . 1.4008(19) ?
    C9A C10A . 1.379(2) ?
    C9A H9A . 0.9300 ?
    C9B C10B . 1.374(2) ?
    C9B H9B . 0.9300 ?
    C10A C11A . 1.387(2) ?
    C10A H10A . 0.9300 ?
    C10B C11B . 1.393(2) ?
    C10B H10B . 0.9300 ?
    C11A C12A . 1.395(2) ?
    C11A C14A . 1.439(2) ?
    C11B C12B . 1.394(2) ?
    C11B C14B . 1.432(2) ?
    C12A C13A . 1.370(2) ?
    C12A H12A . 0.9300 ?
    C12B C13B . 1.363(2) ?
    C12B H12B . 0.9300 ?
    C13A H13A . 0.9300 ?
    C13B H13B . 0.9300 ?
loop_
    _geom_angle_atom_site_label_1
    _geom_angle_atom_site_label_2
    _geom_angle_atom_site_label_3
    _geom_angle_site_symmetry_1
    _geom_angle_site_symmetry_3
    _geom_angle
    _geom_angle_publ_flag
    C3A O1A H1OA . . 106.5(13) ?
    C3B O1B H1OB . . 108.4(13) ?
    C1A N1A N2A . . 116.26(12) ?
    C1B N1B N2B . . 117.48(12) ?
    N1A N2A C8A . . 121.92(12) ?
    N1A N2A H1NA . . 119.3(11) ?
    C8A N2A H1NA . . 118.6(11) ?
    N1B N2B C8B . . 120.79(12) ?
    N1B N2B H1NB . . 117.9(11) ?
    C8B N2B H1NB . . 120.8(11) ?
    N1A C1A C2A . . 122.47(13) ?
    N1A C1A H1A . . 118.8 ?
    C2A C1A H1A . . 118.8 ?
    N1B C1B C2B . . 122.14(12) ?
    N1B C1B H1B . . 118.9 ?
    C2B C1B H1B . . 118.9 ?
    C7A C2A C3A . . 117.93(13) ?
    C7A C2A C1A . . 119.35(13) ?
    C3A C2A C1A . . 122.70(13) ?
    C7B C2B C3B . . 118.45(13) ?
    C7B C2B C1B . . 119.12(13) ?
    C3B C2B C1B . . 122.43(13) ?
    O1A C3A C4A . . 118.18(14) ?
    O1A C3A C2A . . 121.55(13) ?
    C4A C3A C2A . . 120.27(14) ?
    O1B C3B C4B . . 118.20(14) ?
    O1B C3B C2B . . 122.02(13) ?
    C4B C3B C2B . . 119.78(15) ?
    C5A C4A C3A . . 120.18(16) ?
    C5A C4A H4A . . 119.9 ?
    C3A C4A H4A . . 119.9 ?
    C5B C4B C3B . . 120.29(16) ?
    C5B C4B H4B . . 119.9 ?
    C3B C4B H4B . . 119.9 ?
    C4A C5A C6A . . 120.81(15) ?
    C4A C5A H5A . . 119.6 ?
    C6A C5A H5A . . 119.6 ?
    C4B C5B C6B . . 121.02(15) ?
    C4B C5B H5B . . 119.5 ?
    C6B C5B H5B . . 119.5 ?
    C7A C6A C5A . . 119.21(15) ?
    C7A C6A H6A . . 120.4 ?
    C5A C6A H6A . . 120.4 ?
    C5B C6B C7B . . 119.19(16) ?
    C5B C6B H6B . . 120.4 ?
    C7B C6B H6B . . 120.4 ?
    C6A C7A C2A . . 121.60(15) ?
    C6A C7A H7A . . 119.2 ?
    C2A C7A H7A . . 119.2 ?
    C6B C7B C2B . . 121.27(15) ?
    C6B C7B H7B . . 119.4 ?
    C2B C7B H7B . . 119.4 ?
    N2A C8A C13A . . 117.82(13) ?
    N2A C8A C9A . . 123.00(13) ?
    C13A C8A C9A . . 119.18(13) ?
    N2B C8B C13B . . 118.37(13) ?
    N2B C8B C9B . . 122.92(13) ?
    C13B C8B C9B . . 118.71(13) ?
    C10A C9A C8A . . 119.59(14) ?
    C10A C9A H9A . . 120.2 ?
    C8A C9A H9A . . 120.2 ?
    C10B C9B C8B . . 119.81(13) ?
    C10B C9B H9B . . 120.1 ?
    C8B C9B H9B . . 120.1 ?
    C9A C10A C11A . . 121.09(14) ?
    C9A C10A H10A . . 119.5 ?
    C11A C10A H10A . . 119.5 ?
    C9B C10B C11B . . 121.24(13) ?
    C9B C10B H10B . . 119.4 ?
    C11B C10B H10B . . 119.4 ?
    C10A C11A C12A . . 119.13(13) ?
    C10A C11A C14A . . 121.12(14) ?
    C12A C11A C14A . . 119.75(14) ?
    C10B C11B C12B . . 118.66(14) ?
    C10B C11B C14B . . 121.05(14) ?
    C12B C11B C14B . . 120.26(14) ?
    C13A C12A C11A . . 120.19(14) ?
    C13A C12A H12A . . 119.9 ?
    C11A C12A H12A . . 119.9 ?
    C13B C12B C11B . . 120.49(14) ?
    C13B C12B H12B . . 119.8 ?
    C11B C12B H12B . . 119.8 ?
    C12A C13A C8A . . 120.82(14) ?
    C12A C13A H13A . . 119.6 ?
    C8A C13A H13A . . 119.6 ?
    C12B C13B C8B . . 121.09(14) ?
    C12B C13B H13B . . 119.5 ?
    C8B C13B H13B . . 119.5 ?
    N3A C14A C11A . . 179.3(2) ?
    N3B C14B C11B . . 179.48(19) ?
loop_
    _geom_torsion_atom_site_label_1
    _geom_torsion_atom_site_label_2
    _geom_torsion_atom_site_label_3
    _geom_torsion_atom_site_label_4
    _geom_torsion_site_symmetry_1
    _geom_torsion_site_symmetry_2
    _geom_torsion_site_symmetry_3
    _geom_torsion_site_symmetry_4
    _geom_torsion
    _geom_torsion_publ_flag
    C13A C8A N2A N1A . . . . 175.98(13) ?
    C8A N2A N1A C1A . . . . 179.44(14) ?
    N2A N1A C1A C2A . . . . -179.93(13) ?
    N1A C1A C2A C3A . . . . 0.2(2) ?
    C1A C2A C3A O1A . . . . -1.3(2) ?
    C13B C8B N2B N1B . . . . 172.55(13) ?
    C8B N2B N1B C1B . . . . 175.41(13) ?
    N2B N1B C1B C2B . . . . 177.44(12) ?
    N1B C1B C2B C3B . . . . -1.4(2) ?
    C1B C2B C3B O1B . . . . 0.2(2) ?
loop_
    _geom_hbond_atom_site_label_D
    _geom_hbond_atom_site_label_H
    _geom_hbond_atom_site_label_A
    _geom_hbond_site_symmetry_A
    _geom_hbond_distance_DH
    _geom_hbond_distance_HA
    _geom_hbond_distance_DA
    _geom_hbond_angle_DHA
    O1A H1OA N1A 1_555 0.98(2) 1.77(2) 2.654(2) 149(2)
    O1B H1OB N1B 1_555 0.90(2) 1.86(2) 2.653(2) 147(2)
    N2A H1NA N3B 2_555 0.91(2) 2.17(2) 3.065(2) 166(2)
    N2B H1NB N3A 2_665 0.89(2) 2.25(2) 3.098(2) 158(2)
    C7A H7A O1B 2_656 0.93 2.55 3.427(2) 156
    C7B H7B O1A 2_766 0.93 2.49 3.413(2) 172
_iucr_refine_instructions_details
;
TITL GORAN-338_1225 in P-1
CELL  1.54180   8.1917  11.6406  13.4445  103.006  104.387   96.426
ZERR     2.00   0.0007   0.0007   0.0008    0.005    0.006    0.006
LATT   1
SFAC  C    H    N    O
UNIT  56   44   12   4
MERG   2
CONF C13A C8A N2A N1A
CONF C8A N2A N1A C1A
CONF N2A N1A C1A C2A
CONF N1A C1A C2A C3A
CONF C1A C2A C3A O1A
CONF C13B C8B N2B N1B
CONF C8B N2B N1B C1B
CONF N2B N1B C1B C2B
CONF N1B C1B C2B C3B
CONF C1B C2B C3B O1B
MPLA 6 C8A C9A C10A C11A C12A C13A C14A N3A
MPLA 6 C2A C3A C4A C5A C6A C7A O1A H1OA
MPLA 6 C8B C9B C10B C11B C12B C13B C14B N3B
MPLA 6 C2B C3B C4B C5B C6B C7B O1B H1OB
FMAP   2
PLAN    8
ACTA   140
BOND   $H
LIST   1
L.S.   6
WGHT    0.059100    0.125700
FVAR      11.29488
O1A   4    0.485361    0.593282    0.661831    11.00000    0.08134    0.06291 =
         0.07832    0.03604   -0.00380   -0.01419
O1B   4    0.919639   -0.081460    0.258797    11.00000    0.08272    0.06574 =
         0.07129    0.03036    0.00213   -0.01861
N1A   3    0.221259    0.444830    0.515876    11.00000    0.05424    0.05050 =
         0.04888    0.01495    0.00677    0.00558
N1B   3    0.933833    0.062847    0.132860    11.00000    0.05513    0.05427 =
         0.04899    0.02012    0.01304    0.00682
N2A   3    0.097125    0.404784    0.421457    11.00000    0.06202    0.05312 =
         0.05367    0.01862   -0.00089   -0.00111
N2B   3    0.872860    0.104966    0.046207    11.00000    0.06386    0.05884 =
         0.05415    0.02552    0.00610   -0.00173
N3A   3   -0.038550    0.699524    0.039129    11.00000    0.09521    0.07718 =
         0.06416    0.03443    0.00778   -0.00750
N3B   3    0.205364   -0.199891   -0.370481    11.00000    0.06738    0.06780 =
         0.06662    0.01491    0.00419   -0.00490
C1A   1    0.228663    0.377352    0.580059    11.00000    0.05324    0.04516 =
         0.05464    0.01500    0.01272    0.00438
AFIX  43
H1A   2    0.150646    0.305969    0.559295    11.00000   -1.20000
AFIX   0
C1B   1    1.069780    0.124101    0.203228    11.00000    0.05113    0.04691 =
         0.05354    0.01699    0.01714    0.00521
AFIX  43
H1B   2    1.124203    0.192395    0.191728    11.00000   -1.20000
AFIX   0
C2A   1    0.353670    0.408314    0.683222    11.00000    0.05079    0.04561 =
         0.04989    0.01542    0.01468    0.01090
C2B   1    1.141753    0.090422    0.300395    11.00000    0.04894    0.04674 =
         0.04873    0.01315    0.01598    0.00967
C3A   1    0.475722    0.514210    0.721275    11.00000    0.05462    0.04930 =
         0.05632    0.01898    0.01069    0.00789
C3B   1    1.065400   -0.009613    0.324750    11.00000    0.05981    0.04945 =
         0.05466    0.01654    0.01422    0.00546
C4A   1    0.589454    0.540875    0.821799    11.00000    0.06079    0.06057 =
         0.06554    0.01419    0.00171    0.00495
AFIX  43
H4A   2    0.670680    0.610930    0.846432    11.00000   -1.20000
AFIX   0
C4B   1    1.139363   -0.036565    0.419699    11.00000    0.08174    0.06361 =
         0.06238    0.02906    0.01864    0.01189
AFIX  43
H4B   2    1.088299   -0.102532    0.436211    11.00000   -1.20000
AFIX   0
C5A   1    0.582801    0.464217    0.885347    11.00000    0.07265    0.07964 =
         0.05339    0.01976    0.00186    0.02009
AFIX  43
H5A   2    0.659120    0.483226    0.953102    11.00000   -1.20000
AFIX   0
C5B   1    1.286786    0.033473    0.488866    11.00000    0.08364    0.08233 =
         0.05572    0.02649    0.01023    0.02387
AFIX  43
H5B   2    1.335508    0.014189    0.551873    11.00000   -1.20000
AFIX   0
C6A   1    0.464398    0.359428    0.849964    11.00000    0.08448    0.07607 =
         0.06029    0.03509    0.01882    0.02317
AFIX  43
H6A   2    0.460509    0.307889    0.893414    11.00000   -1.20000
AFIX   0
C6B   1    1.364309    0.132183    0.466688    11.00000    0.06193    0.07564 =
         0.05807    0.01028    0.00151    0.00977
AFIX  43
H6B   2    1.464604    0.179313    0.514236    11.00000   -1.20000
AFIX   0
C7A   1    0.352013    0.331970    0.749588    11.00000    0.06831    0.05376 =
         0.06170    0.02422    0.01796    0.00862
AFIX  43
H7A   2    0.273039    0.260797    0.725403    11.00000   -1.20000
AFIX   0
C7B   1    1.291240    0.160315    0.372938    11.00000    0.05321    0.05479 =
         0.06021    0.01156    0.01388    0.00511
AFIX  43
H7B   2    1.342890    0.227223    0.357994    11.00000   -1.20000
AFIX   0
C8A   1    0.074932    0.469002    0.346491    11.00000    0.05393    0.05002 =
         0.04953    0.01503    0.01202    0.01187
C8B   1    0.735012    0.040050   -0.035931    11.00000    0.05209    0.05234 =
         0.04875    0.01509    0.01520    0.00805
C9A   1    0.169787    0.582889    0.363626    11.00000    0.06343    0.05554 =
         0.04985    0.01404    0.00582    0.00062
AFIX  43
H9A   2    0.252997    0.618394    0.427854    11.00000   -1.20000
AFIX   0
C9B   1    0.660569   -0.076709   -0.042340    11.00000    0.05944    0.05425 =
         0.05472    0.02261    0.01560    0.00999
AFIX  43
H9B   2    0.703948   -0.113387    0.010842    11.00000   -1.20000
AFIX   0
C10A  1    0.139136    0.642159    0.284703    11.00000    0.06909    0.05365 =
         0.05993    0.01801    0.01345   -0.00064
AFIX  43
H10A  2    0.201463    0.718219    0.296541    11.00000   -1.20000
AFIX   0
C10B  1    0.523314   -0.136869   -0.127403    11.00000    0.06043    0.04953 =
         0.06250    0.01732    0.01915    0.00529
AFIX  43
H10B  2    0.474994   -0.214576   -0.131444    11.00000   -1.20000
AFIX   0
C11A  1    0.016907    0.590238    0.187958    11.00000    0.06045    0.05721 =
         0.05267    0.02112    0.01518    0.01036
C11B  1    0.455132   -0.083659   -0.207740    11.00000    0.05201    0.05635 =
         0.05183    0.01277    0.01469    0.00646
C12A  1   -0.077493    0.476659    0.171213    11.00000    0.05969    0.05934 =
         0.05102    0.01605    0.00489    0.00718
AFIX  43
H12A  2   -0.160351    0.441164    0.106834    11.00000   -1.20000
AFIX   0
C12B  1    0.528361    0.033184   -0.200127    11.00000    0.06369    0.05856 =
         0.05511    0.02258    0.00933    0.00803
AFIX  43
H12B  2    0.483378    0.070421   -0.252565    11.00000   -1.20000
AFIX   0
C13A  1   -0.048459    0.417300    0.249336    11.00000    0.06081    0.04856 =
         0.05578    0.01400    0.00579    0.00322
AFIX  43
H13A  2   -0.111839    0.341575    0.237421    11.00000   -1.20000
AFIX   0
C13B  1    0.665426    0.093243   -0.116374    11.00000    0.06288    0.05147 =
         0.05779    0.02180    0.00942    0.00253
AFIX  43
H13B  2    0.713389    0.170898   -0.112732    11.00000   -1.20000
AFIX   0
C14A  1   -0.014359    0.651743    0.105263    11.00000    0.06786    0.06243 =
         0.05809    0.02188    0.01122    0.00132
C14B  1    0.315700   -0.148103   -0.298078    11.00000    0.05914    0.05590 =
         0.06081    0.01710    0.01693    0.00582
H1NA  2    0.020699    0.336191    0.409384    11.00000    0.07651
H1NB  2    0.933838    0.170630    0.040624    11.00000    0.07154
H1OA  2    0.396771    0.559430    0.594114    11.00000    0.10332
H1OB  2    0.885861   -0.052634    0.201986    11.00000    0.09048
HKLF    4
REM  GORAN-338_1225 in P-1
REM R1 =  0.0410 for   3696 Fo > 4sig(Fo)  and  0.0507 for all   4592 data
REM    341 parameters refined using      0 restraints
END
WGHT      0.0591      0.1257
REM Highest difference peak  0.157,  deepest hole -0.141,  1-sigma level  0.029
Q1    1   0.4408  0.4401  0.6844  11.00000  0.05    0.16
Q2    1   0.3030  0.4942  0.5163  11.00000  0.05    0.14
Q3    1   0.6974 -0.0165 -0.0415  11.00000  0.05    0.14
Q4    1   0.3801  0.4704  0.7227  11.00000  0.05    0.14
Q5    1   1.0818  0.0546  0.3214  11.00000  0.05    0.13
Q6    1   0.8371  0.0152  0.1405  11.00000  0.05    0.13
Q7    1   0.0943 -0.2220 -0.4144  11.00000  0.05    0.11
Q8    1   0.1529  0.5080  0.3371  11.00000  0.05    0.10
;
data_global
_journal_date_recd_electronic     2012-08-28
_journal_date_accepted     2012-09-03
_journal_name_full     'Acta Crystallographica, Section E'
_journal_year     2012
_journal_volume     68
_journal_issue     10
_journal_page_first     o2886
_journal_page_last     o2887
_journal_paper_category     QO
_journal_paper_doi     10.1107/S1600536812037841
_journal_coeditor_code     RZ2800
_publ_contact_author_name     'Mohamed, Shaaban K.'
_publ_contact_author_address
;
Manchester Metropolitan University,
Chemistry and Environmental Division, Manchester M1 5GD, England
;
_publ_contact_author_email     s.mohamed@mmu.ac.uk
_publ_contact_author_fax     '+ 381 11 8065 829'
_publ_contact_author_phone     '+ 381 11 3408 766'
_publ_section_title
;
4-[(2<i>E</i>)-2-(2-Hydroxybenzylidene)hydrazin-1-yl]benzonitrile
;
loop_
    _publ_author_name
    _publ_author_footnote
    _publ_author_address
    "Mohamed, Shaaban K." .
;
Manchester Metropolitan University
Chemistry and Environmental Division
Manchester M1 5GD
England
;
    "Bogdanovi\'c, Goran A." .
;
'Vin\<ca' Institute of Nuclear Sciences
Laboratory of Theoretical Physics and Condensed Matter Physics
University of Belgrade
PO Box 522
11001 Belgrade
Serbia
;
    "Abdelhamid, Antar A. " .
;
Manchester Metropolitan University
Chemistry and Environmental Division
Manchester M1 5GD
England
;
    "Novakovi\'c, Sladjana B." .
;
'Vin\<ca' Institute of Nuclear Sciences
Laboratory of Theoretical Physics and Condensed Matter Physics
University of Belgrade
PO Box 522
11001 Belgrade
Serbia
;
    "Potgeiter, Herman" .
;
School of Research, Enterprise & Innovation
Manchester Metropolitan University
Manchester M1 5GD
England
;
