# Supplementary material for: 4-[(2E)-2-(2-Hy­droxy­benzyl­idene)hydrazin-1-yl]benzonitrile
Source: Acta Crystallogr Sect E Struct Rep Online. 2012 Sep 8;68(Pt 10):o2886–7. doi: 10.1107/S1600536812037841 (PMC3470239; doi:10.1107/S1600536812037841)
Supplement: Supplementary file 2 [file e-68-o2886-Isup2.hkl]

#
# h,k,l, Fc-squared, Fo-squared, sigma(Fo-squared) and status flag
#
data_I
_shelx_title ' GORAN-338_1225 in P-1'
_shelx_refln_list_code          4
_shelx_F_calc_maximum       92.95
_exptl_crystal_F_000       496.00
_reflns_d_resolution_high  0.8077
 
loop_
 _symmetry_equiv_pos_as_xyz
 'x, y, z'
 '-x, -y, -z'
 
_cell_length_a     8.1917
_cell_length_b    11.6406
_cell_length_c    13.4445
_cell_angle_alpha 103.006
_cell_angle_beta  104.387
_cell_angle_gamma  96.426
 
_shelx_F_squared_multiplier     1.000
 
loop_
 _refln_index_h
 _refln_index_k
 _refln_index_l
 _refln_F_squared_calc
 _refln_F_squared_meas
 _refln_F_squared_sigma
 _refln_observed_status
   1   0   0      959.69      902.36     17.93 o
   2   0   0     2518.45     2226.70     44.13 o
   3   0   0        5.22        4.73      0.65 o
   4   0   0        0.59        0.26      0.52 o
   5   0   0      551.02      546.92     13.18 o
   6   0   0        1.13        1.05      0.72 o
   7   0   0       94.21       95.47      2.55 o
   8   0   0        4.31        3.24      0.94 o
   9   0   0        0.04        0.08      0.48 o
  -9   1   0        0.12        0.63      0.56 o
  -8   1   0       20.46       19.24      1.76 o
  -7   1   0        1.56        1.62      0.62 o
  -6   1   0       30.95       29.22      1.69 o
  -5   1   0      443.90      461.86     11.45 o
  -4   1   0       20.67       19.13      1.40 o
  -3   1   0      487.27      464.30     10.34 o
  -2   1   0     3119.74     2953.89     58.20 o
  -1   1   0      246.81      247.34      5.18 o
   0   1   0        1.96       11.86      0.46 o
   1   1   0      227.59      205.84      4.45 o
   2   1   0      114.62      109.76      3.69 o
   3   1   0        1.10        2.65      0.38 o
   4   1   0      645.66      643.90     10.81 o
   5   1   0      649.80      655.81     15.41 o
   6   1   0        8.86        6.43      1.13 o
   7   1   0       31.29       31.19      1.63 o
   8   1   0        0.00       -0.30      0.60 o
   9   1   0        4.81        3.40      0.72 o
  -9   2   0        1.86        2.77      0.72 o
  -8   2   0       22.28       22.88      1.93 o
  -7   2   0        4.30        3.44      1.30 o
  -6   2   0      162.00      173.48      4.46 o
  -5   2   0      315.08      323.56      6.35 o
  -4   2   0       17.43       14.87      1.39 o
  -3   2   0        7.94        8.17      2.16 o
  -2   2   0     1814.23     1784.87     25.38 o
  -1   2   0      281.52      272.49      6.09 o
   1   2   0      610.41      570.47     11.60 o
   2   2   0      245.30      230.51      2.73 o
   3   2   0      296.36      277.59      4.84 o
   4   2   0       51.18       45.39      1.60 o
   5   2   0       88.54       94.01      3.82 o
   6   2   0       26.38       24.51      1.13 o
   7   2   0       36.78       32.78      1.69 o
   8   2   0       51.33       52.60      2.83 o
   9   2   0        3.13        3.00      0.61 o
  -9   3   0        0.88        0.61      0.43 o
  -8   3   0        2.25        2.54      0.52 o
  -7   3   0       15.44       14.96      0.97 o
  -6   3   0      124.69      121.18      3.57 o
  -5   3   0       18.08       19.75      1.25 o
  -4   3   0      100.97       95.80      2.55 o
  -3   3   0       61.78       58.06      1.64 o
  -2   3   0        0.12        1.52      0.97 o
  -1   3   0     1787.11     1787.32     35.39 o
   0   3   0        0.02        0.52      0.26 o
   1   3   0      184.15      170.09      2.08 o
   2   3   0      194.26      209.89      2.60 o
   3   3   0      195.27      194.80      3.09 o
   4   3   0        7.34        3.79      0.53 o
   5   3   0       37.65       36.46      1.63 o
   6   3   0       10.03        9.55      0.72 o
   7   3   0       92.33       95.50      2.97 o
   8   3   0       69.80       72.53      2.30 o
  -9   4   0        7.73       10.46      1.05 o
  -8   4   0        0.04       -0.39      0.39 o
  -7   4   0       50.48       51.12      2.23 o
  -6   4   0       41.65       45.90      3.11 o
  -5   4   0        3.41        1.92      0.60 o
  -4   4   0      106.98      114.61      2.86 o
  -3   4   0        7.18        9.29      0.53 o
  -2   4   0        7.07        5.97      0.50 o
  -1   4   0       22.32       19.84      0.47 o
   0   4   0     3583.92     3385.50     38.70 o
   1   4   0        9.80       10.01      0.86 o
   2   4   0       36.32       37.81      0.99 o
   3   4   0       33.87       43.70      2.18 o
   4   4   0        8.64        8.11      0.73 o
   5   4   0       50.73       43.37      2.66 o
   6   4   0      207.04      213.82      4.99 o
   7   4   0       27.12       25.12      1.41 o
   8   4   0       20.04       19.84      1.05 o
  -9   5   0       12.32       12.01      1.12 o
  -8   5   0        4.89        4.07      0.95 o
  -7   5   0       23.53       20.17      1.92 o
  -6   5   0        3.96        3.82      0.68 o
  -5   5   0       40.20       43.84      2.78 o
  -4   5   0      374.28      407.43     13.11 o
  -3   5   0      488.18      529.46     17.23 o
  -2   5   0      105.86      114.51      2.75 o
  -1   5   0       49.05       49.43      2.17 o
   0   5   0       16.21       29.47     11.68 o
   1   5   0       20.40       27.20      1.55 o
   2   5   0      309.15      332.73      5.97 o
   3   5   0        4.39        5.51      0.66 o
   4   5   0      158.66      141.27      5.09 o
   5   5   0      259.64      261.41      4.61 o
   6   5   0        1.95        1.19      0.35 o
   7   5   0       12.60       13.50      0.98 o
   8   5   0        0.72        0.65      0.24 o
  -9   6   0        7.59        8.68      0.98 o
  -8   6   0        2.44        1.52      0.71 o
  -7   6   0        2.80        2.74      0.96 o
  -6   6   0       40.25       38.48      1.89 o
  -5   6   0       75.12       69.53      3.59 o
  -4   6   0       94.86       96.00      4.07 o
  -3   6   0        1.83        2.39      0.54 o
  -2   6   0      273.82      281.45      5.37 o
  -1   6   0      492.38      522.66     11.35 o
   0   6   0      333.91      360.85      9.68 o
   1   6   0        0.06        1.56      1.19 o
   2   6   0       42.86       43.62      1.67 o
   3   6   0      120.60      119.72      3.22 o
   4   6   0       23.06       22.43      1.94 o
   5   6   0       49.83       50.21      1.72 o
   6   6   0        4.94        4.57      0.70 o
   7   6   0        8.77        8.99      1.13 o
  -9   7   0       10.73       12.78      1.07 o
  -8   7   0        3.07        2.38      0.80 o
  -7   7   0        1.48        3.11      0.98 o
  -6   7   0        1.26        1.72      0.66 o
  -5   7   0        0.18        0.44      0.36 o
  -4   7   0       20.20       22.51      1.38 o
  -3   7   0       11.13       12.13      0.97 o
  -2   7   0       59.65       73.40      8.93 o
  -1   7   0       26.38       24.21      1.22 o
   0   7   0        2.12        2.48      0.48 o
   1   7   0        7.51       12.49      1.53 o
   2   7   0       41.45       35.77      1.62 o
   3   7   0       69.01       62.09      2.29 o
   4   7   0       15.58       15.48      0.96 o
   5   7   0        4.81        4.71      0.69 o
   6   7   0        0.32        0.72      0.51 o
   7   7   0        7.43        9.90      1.01 o
  -8   8   0        1.58        1.67      0.77 o
  -7   8   0       11.38       10.06      1.37 o
  -6   8   0       10.71        8.59      1.40 o
  -5   8   0       56.82       62.02      4.75 o
  -4   8   0        0.01       -0.11      0.59 o
  -3   8   0       29.29       34.98      1.64 o
  -2   8   0        1.19        1.08      0.47 o
  -1   8   0       31.28       29.76      1.44 o
   0   8   0       24.34       20.10      1.66 o
   1   8   0       10.17       10.12      0.91 o
   2   8   0       60.77       50.79      2.05 o
   3   8   0        0.85        0.58      0.50 o
   4   8   0        0.55        0.59      0.46 o
   5   8   0        0.97        0.91      0.73 o
   6   8   0        7.60        9.09      0.75 o
  -8   9   0        0.01       -0.30      0.46 o
  -7   9   0        4.47        4.39      1.00 o
  -6   9   0       11.06       10.26      1.00 o
  -5   9   0      171.72      174.58      4.39 o
  -4   9   0       78.13       76.08      2.18 o
  -3   9   0        8.88        9.89      0.96 o
  -2   9   0        5.72        5.90      0.74 o
  -1   9   0        4.73        4.16      0.64 o
   0   9   0        0.30        0.41      0.76 o
   1   9   0       15.37       16.16      0.94 o
   2   9   0       12.15       15.86      1.45 o
   3   9   0        7.33        5.97      0.72 o
   4   9   0        0.35        0.17      0.38 o
   5   9   0        0.08        0.45      0.38 o
   6   9   0        8.13       10.50      0.91 o
  -7  10   0        3.73        3.29      0.72 o
  -6  10   0       10.41       10.01      0.92 o
  -5  10   0        0.34       -0.51      1.01 o
  -4  10   0        7.45        7.00      1.35 o
  -3  10   0        0.69        1.25      0.50 o
  -2  10   0        1.78        1.82      0.53 o
  -1  10   0        9.76       10.53      1.37 o
   0  10   0        5.92        5.53      0.45 o
   1  10   0       56.32       53.61      3.03 o
   2  10   0       94.78       81.79      3.81 o
   3  10   0       15.70       15.61      1.10 o
   4  10   0        4.67        4.51      0.60 o
   5  10   0        0.21        0.06      0.79 o
  -7  11   0        1.41        1.22      0.48 o
  -6  11   0        0.89        0.55      0.38 o
  -5  11   0       17.24       15.35      1.55 o
  -4  11   0        0.19       -0.21      0.86 o
  -3  11   0        4.78        3.92      1.17 o
  -2  11   0        0.16       -0.58      0.78 o
  -1  11   0        0.13        1.08      0.46 o
   0  11   0        5.04        4.80      0.64 o
   1  11   0       20.26       22.15      1.83 o
   2  11   0       27.31       25.95      1.36 o
   3  11   0        5.51        4.56      0.56 o
   4  11   0       15.21       17.73      0.85 o
  -6  12   0       25.19       24.15      1.35 o
  -5  12   0        2.94        4.09      0.88 o
  -4  12   0       14.19       13.53      1.47 o
  -3  12   0        5.90        5.08      1.11 o
  -2  12   0        2.57        1.45      0.71 o
  -1  12   0        1.96        1.33      0.45 o
   0  12   0        6.27        5.31      0.91 o
   1  12   0        9.33        8.14      1.01 o
   2  12   0       11.97       10.74      0.95 o
   3  12   0       18.21       16.88      1.07 o
  -4  13   0        1.37        0.93      0.50 o
  -3  13   0        0.82        0.24      0.41 o
  -2  13   0        0.01        0.11      0.31 o
  -1  13   0        2.45        1.82      0.56 o
   0  13   0        0.00        0.32      0.32 o
   1  13   0        1.32        0.69      0.30 o
  -2 -13   1        0.00       -0.31      0.31 o
  -1 -13   1        0.12       -0.07      0.38 o
   0 -13   1        0.35        1.32      0.46 o
   1 -13   1        5.15        4.37      0.77 o
   2 -13   1        9.30        9.29      1.09 o
   3 -13   1       70.95       69.74      2.95 o
   4 -13   1       14.77       14.87      1.22 o
   5 -13   1        0.03        0.28      0.39 o
  -3 -12   1       25.46       29.38      1.68 o
  -2 -12   1       32.58       33.28      2.04 o
  -1 -12   1        0.96        1.47      0.67 o
   0 -12   1       62.98       63.49      2.14 o
   1 -12   1        4.05        2.82      0.53 o
   2 -12   1       62.44       66.42      1.87 o
   3 -12   1      126.99      134.76      5.04 o
   4 -12   1        0.41        0.38      0.77 o
   5 -12   1       84.28       93.53      3.52 o
   6 -12   1        7.35        8.44      0.79 o
  -4 -11   1       14.37       13.00      1.19 o
  -3 -11   1        0.60        0.37      0.33 o
  -2 -11   1        0.96        1.66      0.44 o
  -1 -11   1       12.28       10.38      0.91 o
   0 -11   1       23.28       27.44      1.76 o
   1 -11   1       36.73       34.37      1.72 o
   2 -11   1       52.92       52.86      3.07 o
   3 -11   1        8.72       10.25      1.46 o
   4 -11   1      132.99      143.20      5.37 o
   5 -11   1       21.40       19.32      1.21 o
   6 -11   1        3.63        4.31      0.87 o
   7 -11   1        0.02       -0.48      0.48 o
  -5 -10   1       19.34       22.80      1.05 o
  -4 -10   1       11.25       10.30      1.37 o
  -3 -10   1        0.51        0.30      0.50 o
  -2 -10   1       57.30       54.64      2.11 o
  -1 -10   1        4.85        5.53      0.52 o
   0 -10   1       42.69       38.95      1.13 o
   1 -10   1       29.54       29.89      1.27 o
   2 -10   1        7.67        6.49      0.65 o
   3 -10   1       45.54       48.89      2.08 o
   4 -10   1       25.95       25.86      2.02 o
   5 -10   1       30.54       31.78      1.64 o
   6 -10   1        0.86        0.54      0.45 o
   7 -10   1        0.13        0.26      0.57 o
  -6  -9   1       10.85       16.03      0.85 o
  -5  -9   1        0.50        0.59      0.48 o
  -4  -9   1        9.55        7.68      0.83 o
  -3  -9   1       53.31       53.26      6.06 o
  -2  -9   1        0.39        1.93      0.37 o
  -1  -9   1       27.56       21.75      1.08 o
   0  -9   1        7.27        6.34      1.06 o
   1  -9   1       49.61       47.81      1.95 o
   2  -9   1        1.37        1.41      0.51 o
   3  -9   1       73.11       72.91      1.78 o
   4  -9   1       48.38       50.36      1.73 o
   5  -9   1       71.13       73.80      2.60 o
   6  -9   1        4.52        3.83      1.06 o
   7  -9   1        0.00       -0.65      0.65 o
   8  -9   1        0.00        0.46      0.52 o
  -6  -8   1       25.62       28.26      2.50 o
  -5  -8   1        0.56        0.70      0.42 o
  -4  -8   1      105.43       97.12      3.00 o
  -3  -8   1        0.05       -0.37      0.37 o
  -2  -8   1        4.91        3.31      0.59 o
  -1  -8   1        0.74        0.30      0.39 o
   0  -8   1       31.45       36.88      1.60 o
   1  -8   1       89.07       94.27      2.75 o
   2  -8   1       14.41       13.70      1.03 o
   3  -8   1       10.34        9.54      1.30 o
   4  -8   1       56.36       57.56      2.26 o
   5  -8   1       58.54       56.91      1.61 o
   6  -8   1        1.58        0.30      0.60 o
   7  -8   1        3.42        2.86      0.90 o
   8  -8   1        0.10        0.10      0.55 o
  -7  -7   1        2.85        3.18      0.67 o
  -6  -7   1        7.40        6.58      0.75 o
  -5  -7   1      438.08      428.70      8.16 o
  -4  -7   1        9.11       11.73      0.82 o
  -3  -7   1       10.85       10.18      1.49 o
  -2  -7   1       22.11       18.84      1.16 o
  -1  -7   1      175.28      170.74      3.85 o
   0  -7   1      327.67      330.90      6.13 o
   1  -7   1       12.99       16.23      0.99 o
   2  -7   1       16.33       15.77      1.45 o
   3  -7   1        2.24        2.92      0.63 o
   4  -7   1       18.83       19.86      1.33 o
   5  -7   1      262.22      263.05      6.20 o
   6  -7   1        2.32        2.35      0.67 o
   7  -7   1        3.63        3.20      0.97 o
   8  -7   1        1.43        0.63      0.59 o
  -7  -6   1        2.06        1.60      0.44 o
  -6  -6   1        1.26        1.34      0.84 o
  -5  -6   1      614.53      644.72      9.16 o
  -4  -6   1      213.03      191.26      6.37 o
  -3  -6   1        0.10        0.07      0.41 o
  -2  -6   1        3.51       10.70      0.83 o
  -1  -6   1       27.73       27.11      1.71 o
   0  -6   1      872.30      914.40     16.54 o
   1  -6   1       44.26       47.93      2.30 o
   2  -6   1       16.09       17.48      1.80 o
   3  -6   1      110.42      114.46      4.37 o
   4  -6   1       48.37       47.86      2.86 o
   5  -6   1       65.99       63.95      3.50 o
   6  -6   1        0.21        0.98      0.49 o
   7  -6   1        1.87        0.68      0.67 o
   8  -6   1        0.22        0.64      0.62 o
   9  -6   1        1.92        1.54      0.33 o
  -8  -5   1        0.73        0.94      0.32 o
  -7  -5   1       11.52       11.82      0.95 o
  -6  -5   1       39.22       37.68      1.81 o
  -5  -5   1      503.57      498.39      8.12 o
  -4  -5   1       50.89       52.37      2.79 o
  -3  -5   1      153.04      151.18      4.32 o
  -2  -5   1      750.40      790.80     12.29 o
  -1  -5   1       20.57       25.89      1.49 o
   0  -5   1     2261.30     2147.63     30.68 o
   1  -5   1      133.99      125.17      2.74 o
   2  -5   1        5.11        4.56      0.80 o
   3  -5   1      131.19      177.79      5.65 o
   4  -5   1       39.76       31.18      2.25 o
   5  -5   1      130.32      133.85      5.42 o
   6  -5   1       16.29       17.88      2.52 o
   7  -5   1        0.28        0.57      0.58 o
   8  -5   1        8.20        8.61      1.19 o
   9  -5   1        0.26       -0.26      0.32 o
  -8  -4   1        4.01        3.59      0.57 o
  -7  -4   1       17.99       19.24      1.26 o
  -6  -4   1       12.29       12.88      1.66 o
  -5  -4   1      239.57      243.25      7.38 o
  -4  -4   1       97.18      103.71      3.71 o
  -3  -4   1        0.06        0.62      0.21 o
  -2  -4   1     1358.40     1409.63     14.41 o
  -1  -4   1       46.19       48.79      1.48 o
   0  -4   1     2695.85     2622.44     25.97 o
   1  -4   1       40.88       37.54      0.74 o
   2  -4   1        3.57        4.05      1.05 o
   3  -4   1       21.24       18.79      0.98 o
   4  -4   1        0.05        0.65      0.42 o
   5  -4   1       78.88       82.80      3.70 o
   6  -4   1        0.06       -0.68      1.05 o
   7  -4   1        6.58        6.10      0.88 o
   8  -4   1        2.61        1.98      0.50 o
   9  -4   1        0.30        0.14      0.38 o
  -9  -3   1        2.13        2.80      0.65 o
  -8  -3   1       27.33       28.42      1.44 o
  -7  -3   1       16.91       16.02      1.19 o
  -6  -3   1        5.20        5.64      0.83 o
  -5  -3   1        0.92        0.75      0.41 o
  -4  -3   1      284.34      312.03      5.71 o
  -3  -3   1        0.04        0.47      0.22 o
  -2  -3   1     3675.25     3585.47     35.42 o
  -1  -3   1     1027.88     1100.71     15.49 o
   0  -3   1      377.20      406.30      8.47 o
   1  -3   1     1467.21     1453.73     24.87 o
   2  -3   1      156.07      144.04      2.76 o
   3  -3   1      121.38      113.35      6.37 o
   4  -3   1       61.19       54.21      4.04 o
   5  -3   1      136.47      149.24      8.50 o
   6  -3   1        7.44        7.38      0.97 o
   7  -3   1        0.04        0.23      0.37 o
   8  -3   1        0.16       -0.68      0.68 o
   9  -3   1        8.39       11.43      1.15 o
  -9  -2   1        5.57        5.73      0.82 o
  -8  -2   1       47.89       47.29      2.79 o
  -7  -2   1       45.40       42.01      1.91 o
  -6  -2   1       13.02       16.29      1.69 o
  -5  -2   1        3.17        1.17      0.44 o
  -4  -2   1       68.47       72.62      2.03 o
  -3  -2   1      400.44      398.64      6.32 o
  -2  -2   1     1753.58     1674.04     16.75 o
  -1  -2   1        0.57        0.68      0.21 o
   1  -2   1     2749.59     2564.06     50.19 o
   2  -2   1       53.72       58.68      1.84 o
   3  -2   1        1.16        0.61      0.40 o
   4  -2   1       16.91       18.54      1.33 o
   5  -2   1      179.91      184.42      4.35 o
   6  -2   1      119.07      120.71      7.03 o
   7  -2   1        8.99        7.15      0.92 o
   8  -2   1       51.27       52.77      3.00 o
   9  -2   1        0.46        0.68      0.53 o
  -9  -1   1       22.84       22.64      1.64 o
  -8  -1   1       47.97       47.09      2.82 o
  -7  -1   1       89.99       83.65      2.77 o
  -6  -1   1       57.24       56.58      3.10 o
  -5  -1   1      381.34      399.64     10.28 o
  -4  -1   1      392.88      387.09      6.58 o
  -3  -1   1     1235.10     1233.33     18.90 o
  -2  -1   1      733.98      781.17     11.33 o
  -1  -1   1      743.54      654.50     13.17 o
   0  -1   1     1953.58     1811.19     35.52 o
   1  -1   1     1269.95     1221.68     24.20 o
   2  -1   1       68.73       60.44      1.91 o
   3  -1   1      464.71      470.12     10.51 o
   4  -1   1       10.13       10.53      1.09 o
   5  -1   1      215.27      229.19      6.81 o
   6  -1   1        3.17        2.71      0.71 o
   7  -1   1       67.93       68.35      2.68 o
   8  -1   1        5.58        4.96      0.96 o
   9  -1   1       17.19       17.95      1.46 o
  -9   0   1        1.55        0.65      0.57 o
  -8   0   1       47.05       48.60      2.88 o
  -7   0   1        0.14        0.25      0.42 o
  -6   0   1       22.78       24.87      2.06 o
  -5   0   1      155.20      148.35      4.97 o
  -4   0   1        2.43        1.14      0.60 o
  -3   0   1      597.62      589.37      7.33 o
  -2   0   1     5821.18     5135.03    100.60 o
  -1   0   1        5.52       22.16      0.79 o
   0   0   1       53.73       90.68      1.93 o
   1   0   1      153.03      135.79      3.14 o
   2   0   1     1725.08     1511.47     30.33 o
   3   0   1      498.98      463.88     10.46 o
   4   0   1       58.73       54.03      2.48 o
   5   0   1       74.51       77.44      3.43 o
   6   0   1       37.08       35.19      2.42 o
   7   0   1       73.76       65.47      2.42 o
   8   0   1       52.10       50.60      2.83 o
   9   0   1        1.12        0.87      0.52 o
  -9   1   1       66.84       77.46      3.37 o
  -8   1   1        1.38        0.70      0.65 o
  -7   1   1        9.41        9.73      1.29 o
  -6   1   1        8.37        9.30      1.04 o
  -5   1   1       28.64       29.25      1.95 o
  -4   1   1        0.18        0.41      0.49 o
  -3   1   1       97.85       88.24      2.81 o
  -2   1   1      822.46      727.35     14.99 o
  -1   1   1        1.92       61.14      4.62 o
   0   1   1      518.24      480.06     10.30 o
   1   1   1      227.08      209.58      3.33 o
   2   1   1       16.59       18.09      0.72 o
   3   1   1       29.25       23.73      0.97 o
   4   1   1        6.84        7.10      0.96 o
   5   1   1       13.64       11.17      1.37 o
   6   1   1        1.07        0.54      0.55 o
   7   1   1      230.78      218.97      6.37 o
   8   1   1       42.74       41.72      2.48 o
   9   1   1        1.06        1.30      0.51 o
  -9   2   1       18.19       19.61      1.56 o
  -8   2   1       17.50       15.98      2.57 o
  -7   2   1       22.09       20.29      1.81 o
  -6   2   1        5.70        5.99      1.12 o
  -5   2   1       28.48       25.45      1.37 o
  -4   2   1      151.13      142.71      4.81 o
  -3   2   1       24.50       25.28      2.43 o
  -2   2   1      138.01      133.89      3.43 o
  -1   2   1       84.00       73.54      2.09 o
   0   2   1     4854.85     4329.51     59.89 o
   1   2   1     1096.59     1071.30     15.26 o
   2   2   1       24.67       19.23      0.63 o
   3   2   1      123.69      115.88      2.57 o
   4   2   1       48.42       50.23      1.74 o
   5   2   1        9.73        8.90      1.20 o
   6   2   1      259.49      260.76      5.59 o
   7   2   1        0.13        0.73      0.46 o
   8   2   1        2.10        1.77      0.60 o
   9   2   1        1.11        1.45      0.31 o
  -9   3   1        6.52        7.50      0.68 o
  -8   3   1       16.55       15.95      1.65 o
  -7   3   1       33.94       36.29      1.91 o
  -6   3   1        1.69        1.43      0.64 o
  -5   3   1       39.14       40.21      1.73 o
  -4   3   1        0.06       -0.31      0.49 o
  -3   3   1       76.28      103.10     10.40 o
  -2   3   1      337.34      337.05      5.57 o
  -1   3   1     1307.29     1232.61     17.61 o
   0   3   1       25.99       16.77      0.52 o
   1   3   1     1640.18     1673.30     15.03 o
   2   3   1      563.31      568.52      7.17 o
   3   3   1      621.34      653.52     10.28 o
   4   3   1      329.76      320.86     10.26 o
   5   3   1      381.80      349.20      9.49 o
   6   3   1      136.78      140.41      3.06 o
   7   3   1       29.55       29.31      1.54 o
   8   3   1        0.35       -0.07      0.27 o
  -9   4   1        5.13        4.93      0.85 o
  -8   4   1       12.23        9.87      1.33 o
  -7   4   1       29.29       32.21      2.26 o
  -6   4   1        2.64        2.16      0.69 o
  -5   4   1        0.44        0.99      0.43 o
  -4   4   1       51.10       54.84      1.49 o
  -3   4   1      249.16      282.21      4.10 o
  -2   4   1      183.94      219.26      3.15 o
  -1   4   1       21.51       23.42      0.64 o
   0   4   1     2022.54     1930.66     22.36 o
   1   4   1      178.27      195.09      2.47 o
   2   4   1      190.40      209.60      3.70 o
   3   4   1      119.31      109.19      2.21 o
   4   4   1       23.20       19.74      1.14 o
   5   4   1      128.94      122.23      2.76 o
   6   4   1      113.95      112.55      3.33 o
   7   4   1       18.46       18.67      1.16 o
   8   4   1        2.79        3.52      0.37 o
  -9   5   1        2.11        1.97      0.64 o
  -8   5   1        4.47        4.59      1.03 o
  -7   5   1       28.46       28.58      2.33 o
  -6   5   1        1.77        1.31      0.70 o
  -5   5   1       44.10       48.87      1.97 o
  -4   5   1       54.73       57.27      1.97 o
  -3   5   1      145.98      157.59      4.96 o
  -2   5   1        1.77        2.81      0.48 o
  -1   5   1      468.16      501.85      5.61 o
   0   5   1     2525.70     2596.51     30.06 o
   1   5   1        6.71        5.92      0.55 o
   2   5   1      205.66      241.63      4.73 o
   3   5   1       10.49       10.34      0.85 o
   4   5   1        8.32        7.83      1.20 o
   5   5   1       19.54       18.97      1.04 o
   6   5   1       20.66       20.17      1.32 o
   7   5   1       11.87       14.42      1.48 o
  -9   6   1        3.20        2.83      0.70 o
  -8   6   1        0.30        0.72      0.76 o
  -7   6   1        7.50        6.29      1.20 o
  -6   6   1        0.67        0.79      0.51 o
  -5   6   1        3.03        3.37      0.97 o
  -4   6   1        0.46        0.58      0.65 o
  -3   6   1        0.85        0.14      0.44 o
  -2   6   1      776.27      785.12     14.91 o
  -1   6   1       40.86       40.78      2.06 o
   0   6   1      598.23      619.98     17.52 o
   1   6   1        3.04        2.18      0.46 o
   2   6   1       39.17       41.45      1.67 o
   3   6   1      435.42      431.59      7.96 o
   4   6   1       10.81       11.24      0.78 o
   5   6   1       15.56       16.60      1.19 o
   6   6   1        4.95        5.45      0.72 o
   7   6   1        0.00        0.20      0.53 o
  -9   7   1        0.35       -0.09      0.49 o
  -8   7   1        1.89        1.68      0.72 o
  -7   7   1       30.47       27.37      2.27 o
  -6   7   1        3.40        2.38      0.52 o
  -5   7   1       25.44       24.12      1.18 o
  -4   7   1        1.62        1.21      0.54 o
  -3   7   1        2.56        2.13      0.79 o
  -2   7   1      464.16      456.76     13.36 o
  -1   7   1        2.81        2.13      0.74 o
   0   7   1      174.16      182.12      7.32 o
   1   7   1       40.11       37.33      1.98 o
   2   7   1        6.36        7.14      0.80 o
   3   7   1      576.76      564.99      7.11 o
   4   7   1       20.55       18.28      1.02 o
   5   7   1       13.78       14.63      1.10 o
   6   7   1        1.89        1.85      0.47 o
   7   7   1        2.54        4.52      0.69 o
  -9   8   1        1.14        1.20      0.44 o
  -8   8   1        0.38        0.44      0.56 o
  -7   8   1        3.98        3.08      0.95 o
  -6   8   1       21.13       20.08      1.53 o
  -5   8   1       10.73        9.78      0.79 o
  -4   8   1        4.42        4.03      1.03 o
  -3   8   1        1.67        0.53      0.72 o
  -2   8   1      228.42      239.18      7.36 o
  -1   8   1       20.93       22.11      2.21 o
   0   8   1        0.24        1.60      0.66 o
   1   8   1        0.60        1.44      0.45 o
   2   8   1      152.97      142.29      3.06 o
   3   8   1      497.06      516.57      6.65 o
   4   8   1        7.56        6.27      0.77 o
   5   8   1        6.91        6.45      1.10 o
   6   8   1        2.79        3.36      0.74 o
  -8   9   1        0.03       -0.25      0.51 o
  -7   9   1       54.27       53.47      2.85 o
  -6   9   1        0.30       -0.41      0.56 o
  -5   9   1        0.40       -0.55      0.55 o
  -4   9   1        0.26        0.23      0.50 o
  -3   9   1        0.94        1.25      0.53 o
  -2   9   1       50.18       47.12      2.01 o
  -1   9   1       24.53       22.08      1.90 o
   0   9   1        7.16        6.11      0.86 o
   1   9   1        0.63        0.41      0.32 o
   2   9   1        4.58        5.17      0.71 o
   3   9   1      300.62      290.91      8.21 o
   4   9   1        0.44        0.25      0.33 o
   5   9   1        1.91        1.15      0.37 o
  -7  10   1        1.50        0.38      0.62 o
  -6  10   1       18.50       21.79      1.31 o
  -5  10   1        0.08       -0.45      0.93 o
  -4  10   1        0.97        0.82      0.84 o
  -3  10   1       20.89       20.74      1.99 o
  -2  10   1       19.90       19.16      1.30 o
  -1  10   1        0.73        2.23      0.91 o
   0  10   1        9.72        7.63      1.21 o
   1  10   1        0.01        0.11      0.58 o
   2  10   1       79.46       76.07      2.54 o
   3  10   1        3.72        4.24      0.61 o
   4  10   1       27.77       29.55      1.28 o
   5  10   1        0.10        0.47      0.35 o
  -6  11   1       19.64       23.52      1.65 o
  -5  11   1       12.29        9.93      1.34 o
  -4  11   1        1.02        1.46      0.99 o
  -3  11   1       26.59       26.89      2.16 o
  -2  11   1        3.64        5.26      1.42 o
  -1  11   1       13.75       13.98      1.07 o
   0  11   1        0.07        0.60      0.64 o
   1  11   1       31.72       32.39      2.21 o
   2  11   1        1.30        1.30      0.39 o
   3  11   1        3.73        6.28      0.75 o
   4  11   1       13.33       20.27      1.21 o
  -6  12   1        1.93        3.11      0.62 o
  -5  12   1       11.26       11.98      1.25 o
  -4  12   1        4.94        4.66      1.01 o
  -3  12   1        4.08        4.52      0.62 o
  -2  12   1       29.24       31.89      1.59 o
  -1  12   1        1.06        0.86      0.61 o
   0  12   1       30.99       30.49      1.99 o
   1  12   1        0.75        0.79      0.54 o
   2  12   1        8.25        4.88      0.70 o
  -4  13   1       12.86       12.31      1.13 o
  -3  13   1        7.17        5.42      0.75 o
  -2  13   1        1.87        1.58      0.54 o
  -1  13   1        7.84        6.52      0.82 o
   0  13   1        0.01        0.06      0.33 o
   1 -14   2        0.06        0.01      0.33 o
   2 -14   2        2.16        1.32      0.44 o
   3 -14   2        1.51        2.08      0.49 o
  -2 -13   2        2.81        3.09      0.61 o
  -1 -13   2       13.44       12.23      1.13 o
   0 -13   2       14.84       16.99      1.41 o
   1 -13   2       18.20       15.93      1.44 o
   2 -13   2        1.83        0.91      0.59 o
   3 -13   2       15.43       15.86      1.42 o
   4 -13   2        5.98        7.54      0.95 o
   5 -13   2       82.11       82.02      2.83 o
  -4 -12   2        1.37        1.84      0.45 o
  -3 -12   2        0.29        0.42      0.47 o
  -2 -12   2        4.65        4.69      0.86 o
  -1 -12   2        4.40        6.25      1.05 o
   0 -12   2       73.50       73.98      3.52 o
   1 -12   2        7.70        8.09      1.24 o
   2 -12   2        4.75        4.75      1.47 o
   3 -12   2       17.73       19.24      1.82 o
   4 -12   2       46.02       45.36      2.57 o
   5 -12   2        7.58        7.80      0.71 o
   6 -12   2        1.13        0.98      0.42 o
  -5 -11   2        7.68       13.03      1.00 o
  -4 -11   2        8.52        6.80      1.01 o
  -3 -11   2        2.97        1.83      0.68 o
  -2 -11   2        0.15       -0.56      0.56 o
  -1 -11   2        2.18        1.66      0.70 o
   0 -11   2        0.03        0.20      0.58 o
   1 -11   2       13.27       12.06      1.09 o
   2 -11   2        4.80        4.55      1.01 o
   3 -11   2       61.80       64.98      3.47 o
   4 -11   2       15.30       17.77      1.30 o
   5 -11   2       25.31       27.95      1.41 o
   6 -11   2        0.02        0.51      0.60 o
   7 -11   2        0.20        0.51      0.44 o
  -5 -10   2       18.16       19.76      1.56 o
  -4 -10   2       37.02       30.23      2.17 o
  -3 -10   2       21.91       19.15      1.78 o
  -2 -10   2       34.56       33.11      2.40 o
  -1 -10   2       12.88       11.71      0.84 o
   0 -10   2        6.34        5.96      0.56 o
   1 -10   2        9.15        7.52      0.80 o
   2 -10   2       24.85       25.91      1.22 o
   3 -10   2        0.79        0.60      0.34 o
   4 -10   2       82.66       82.60      2.79 o
   5 -10   2        0.28        0.30      0.79 o
   6 -10   2        0.00       -0.12      0.69 o
   7 -10   2        0.20        0.44      0.55 o
  -6  -9   2       12.81       17.03      1.40 o
  -5  -9   2       19.11       17.39      1.19 o
  -4  -9   2       28.54       27.48      1.88 o
  -3  -9   2       41.14       45.19      1.67 o
  -2  -9   2        3.20        2.39      0.65 o
  -1  -9   2        0.51        1.37      0.49 o
   0  -9   2        5.38        4.35      0.99 o
   1  -9   2       30.62       28.99      1.50 o
   2  -9   2        2.19        2.03      0.54 o
   3  -9   2      140.57      139.90      2.64 o
   4  -9   2        1.38        1.41      0.42 o
   5  -9   2       32.61       32.47      2.51 o
   6  -9   2        0.24        0.28      0.69 o
   7  -9   2        0.48        0.32      0.63 o
   8  -9   2        0.03        0.29      0.45 o
  -6  -8   2        1.42        1.15      0.42 o
  -5  -8   2       67.56       67.37      2.38 o
  -4  -8   2      136.58      117.26      2.74 o
  -3  -8   2       65.61       62.01      2.62 o
  -2  -8   2       27.53       26.34      1.41 o
  -1  -8   2       33.68       34.11      1.56 o
   0  -8   2       16.87       15.93      1.06 o
   1  -8   2       54.72       63.58      2.17 o
   2  -8   2        0.04        0.03      0.54 o
   3  -8   2       88.17       94.77      2.90 o
   4  -8   2       16.73       15.65      1.47 o
   5  -8   2       33.55       32.15      1.41 o
   6  -8   2       15.83       13.27      1.62 o
   7  -8   2        0.71        0.32      0.68 o
   8  -8   2        7.24        6.90      0.96 o
  -7  -7   2        0.13       -0.41      0.42 o
  -6  -7   2        4.68        5.32      0.73 o
  -5  -7   2        0.01        0.45      0.53 o
  -4  -7   2       92.84      101.40      2.46 o
  -3  -7   2       16.31       16.69      1.13 o
  -2  -7   2        0.07        0.28      0.39 o
  -1  -7   2        7.79        9.73      0.79 o
   0  -7   2        5.99        5.13      0.61 o
   1  -7   2      124.66      129.34      3.15 o
   2  -7   2      357.81      363.39      6.74 o
   3  -7   2      583.53      603.96     10.40 o
   4  -7   2       59.05       58.33      3.30 o
   5  -7   2       47.46       49.18      2.16 o
   6  -7   2        0.09       -0.02      0.54 o
   7  -7   2        0.24        0.43      0.75 o
   8  -7   2        3.29        4.02      0.57 o
  -8  -6   2        1.40        1.19      0.42 o
  -7  -6   2        0.37        0.31      0.33 o
  -6  -6   2        4.53        4.65      0.71 o
  -5  -6   2        2.41        2.08      0.67 o
  -4  -6   2      128.53      114.29      4.55 o
  -3  -6   2       17.04       16.06      1.03 o
  -2  -6   2      144.20      131.93      3.12 o
  -1  -6   2      203.48      197.00      5.72 o
   0  -6   2        0.11       25.83     19.74 o
   1  -6   2      287.04      312.58      7.91 o
   2  -6   2        5.92        6.31      0.71 o
   3  -6   2      445.03      470.47     11.96 o
   4  -6   2       64.38       60.77      3.35 o
   5  -6   2       40.13       44.38      3.02 o
   6  -6   2        0.28        0.42      0.49 o
   7  -6   2       13.78       15.58      1.70 o
   8  -6   2        0.20        0.00      0.38 o
  -8  -5   2        0.82        0.72      0.46 o
  -7  -5   2        7.74        8.28      0.70 o
  -6  -5   2       23.88       23.15      1.15 o
  -5  -5   2       26.70       22.36      1.89 o
  -4  -5   2       51.16       39.42      2.37 o
  -3  -5   2        2.07        5.96      0.63 o
  -2  -5   2        1.48        1.64      0.37 o
  -1  -5   2      200.58      199.09      6.09 o
   0  -5   2      219.71      239.89      5.58 o
   1  -5   2        0.11        0.48      0.16 o
   2  -5   2      336.40      340.94      5.98 o
   3  -5   2        0.01        0.23      0.71 o
   4  -5   2        0.92        0.28      0.82 o
   5  -5   2        1.06        1.20      1.06 o
   6  -5   2       34.50       38.17      1.93 o
   7  -5   2       40.79       47.79      1.98 o
   8  -5   2       31.07       33.66      1.91 o
   9  -5   2        4.05        3.79      0.64 o
  -9  -4   2        0.01       -0.19      0.32 o
  -8  -4   2        0.00       -0.01      0.39 o
  -7  -4   2       15.52       16.61      1.19 o
  -6  -4   2       39.80       39.64      1.80 o
  -5  -4   2      120.30      123.79      4.63 o
  -4  -4   2       94.43       96.78      2.10 o
  -3  -4   2        0.83        1.75      0.26 o
  -2  -4   2      440.36      489.32      5.68 o
  -1  -4   2     1114.49     1217.67     14.31 o
   0  -4   2     1165.36     1252.64     14.65 o
   1  -4   2        2.04        3.22      0.26 o
   2  -4   2      483.57      479.64      7.54 o
   3  -4   2       27.71       31.97      1.24 o
   4  -4   2      162.86      165.81      8.29 o
   5  -4   2       31.98       37.23      1.74 o
   6  -4   2        5.86        5.70      0.63 o
   7  -4   2       35.93       35.94      1.71 o
   8  -4   2       48.15       51.60      2.78 o
   9  -4   2        4.94        4.59      0.76 o
  -9  -3   2        6.55        5.08      0.77 o
  -8  -3   2        2.60        2.70      0.87 o
  -7  -3   2      112.24      116.86      3.38 o
  -6  -3   2      109.10      108.00      4.44 o
  -5  -3   2       60.59       61.49      2.09 o
  -4  -3   2      225.32      239.06      4.21 o
  -3  -3   2        5.98        6.22      0.54 o
  -2  -3   2        0.78        0.89      0.18 o
  -1  -3   2      313.66      336.24      4.83 o
   0  -3   2      557.40      588.86      8.73 o
   1  -3   2     2668.90     2604.46     29.70 o
   2  -3   2     1168.14     1080.69     22.37 o
   3  -3   2       43.46       44.03      1.48 o
   4  -3   2       62.53       70.21      3.75 o
   5  -3   2      144.74      140.70      7.33 o
   6  -3   2        7.98        7.09      0.72 o
   7  -3   2       50.49       54.79      3.12 o
   8  -3   2       47.35       50.53      2.83 o
   9  -3   2        1.33        1.13      0.51 o
  -9  -2   2       18.08       18.18      1.46 o
  -8  -2   2       53.81       52.63      2.99 o
  -7  -2   2        3.32        3.19      0.62 o
  -6  -2   2       20.67       20.55      1.86 o
  -5  -2   2       21.49       23.42      1.22 o
  -4  -2   2        9.45       10.63      0.60 o
  -3  -2   2       26.69       22.21      1.05 o
  -2  -2   2     2409.92     2273.10     22.55 o
  -1  -2   2      146.03      121.58      2.92 o
   0  -2   2        2.54        2.04      0.16 o
   1  -2   2        8.36        8.61      0.65 o
   2  -2   2       49.26       47.35      3.17 o
   3  -2   2      125.38      114.89      3.47 o
   4  -2   2      145.46      154.40      4.75 o
   5  -2   2      274.36      280.63      7.37 o
   6  -2   2        0.13       -0.14      0.61 o
   7  -2   2       21.08       19.68      1.81 o
   8  -2   2        4.08        4.24      0.93 o
   9  -2   2        0.91        1.33      0.53 o
  -9  -1   2       18.53       21.20      1.66 o
  -8  -1   2        0.67       -0.65      0.65 o
  -7  -1   2        0.92        0.48      0.34 o
  -6  -1   2        0.05       -0.32      0.84 o
  -5  -1   2      106.75      106.77      4.11 o
  -4  -1   2       59.07       56.85      1.38 o
  -3  -1   2        5.33        4.85      0.43 o
  -2  -1   2       17.13       14.14      0.88 o
  -1  -1   2     1107.03     1029.08     20.61 o
   0  -1   2       13.16       10.87      0.58 o
   1  -1   2       11.47       12.94      0.72 o
   2  -1   2      672.23      598.19     12.71 o
   3  -1   2       36.03       35.53      1.71 o
   4  -1   2      655.30      631.26     14.38 o
   5  -1   2       15.71       16.36      1.56 o
   6  -1   2       35.58       38.90      3.13 o
   7  -1   2        0.89       -0.22      0.64 o
   8  -1   2       41.17       45.02      2.70 o
   9  -1   2        0.40        0.98      0.48 o
  -9   0   2       13.03       10.98      1.25 o
  -8   0   2        0.02        0.24      0.54 o
  -7   0   2       31.79       30.41      2.24 o
  -6   0   2        7.54        8.93      1.39 o
  -5   0   2      122.50      126.46      4.54 o
  -4   0   2      231.74      218.03      4.41 o
  -3   0   2      442.96      439.56      5.62 o
  -1   0   2       13.11       16.97      0.79 o
   0   0   2     2476.93     2297.83     32.44 o
   1   0   2       47.31       45.97      1.51 o
   2   0   2       93.52       84.11      2.59 o
   3   0   2     1547.66     1520.68     31.22 o
   4   0   2      469.64      460.97     11.09 o
   5   0   2       88.30       77.54      3.47 o
   6   0   2       50.42       47.46      1.94 o
   7   0   2        2.55        2.39      0.58 o
   8   0   2       62.17       57.73      3.07 o
   9   0   2        0.64        0.90      0.48 o
  -9   1   2        5.09        5.87      0.95 o
  -8   1   2        0.15        0.16      0.52 o
  -7   1   2      172.14      173.07      6.31 o
  -6   1   2      152.24      163.13      5.78 o
  -5   1   2        5.71        6.60      0.77 o
  -4   1   2      168.95      186.60     13.24 o
  -3   1   2      584.82      581.30      9.06 o
  -2   1   2       72.70       69.69      2.20 o
  -1   1   2      462.98      461.60      9.76 o
   0   1   2     3021.74     2912.82     46.80 o
   1   1   2      849.07      801.21     16.53 o
   2   1   2      123.91      112.07      2.28 o
   3   1   2     1250.85     1312.57     19.26 o
   4   1   2        7.48        7.87      1.03 o
   5   1   2       20.49       18.83      1.69 o
   6   1   2       72.07       66.95      2.38 o
   7   1   2        2.37        3.55      0.67 o
   8   1   2       34.73       32.10      2.16 o
   9   1   2        0.16        0.22      0.25 o
  -9   2   2       12.75       15.71      0.98 o
  -8   2   2        0.09       -0.31      0.56 o
  -7   2   2      105.35      103.79      3.03 o
  -6   2   2        4.72        4.35      1.02 o
  -5   2   2        0.20       -0.17      0.55 o
  -4   2   2      756.41      743.57     11.73 o
  -3   2   2       24.96       23.06      0.95 o
  -1   2   2     2305.74     2232.48     44.33 o
   0   2   2     1207.65     1189.89     17.01 o
   1   2   2        1.74        2.63      0.26 o
   2   2   2       15.00       15.05      0.94 o
   3   2   2      976.63     1038.92     16.21 o
   4   2   2        1.79        1.22      0.58 o
   5   2   2      298.57      288.55      8.34 o
   6   2   2       24.66       24.13      1.40 o
   7   2   2        0.33        1.10      0.48 o
   8   2   2        3.14        1.43      0.65 o
  -9   3   2        0.42       -0.66      0.66 o
  -8   3   2       10.05        8.72      0.83 o
  -7   3   2       79.41       78.41      2.58 o
  -6   3   2        0.16        0.74      0.59 o
  -5   3   2       62.59       63.52      1.99 o
  -4   3   2      654.64      644.61     12.07 o
  -3   3   2      204.39      206.66      4.29 o
  -2   3   2       25.90       22.90      0.90 o
  -1   3   2      140.25      122.82      2.06 o
   0   3   2       11.05       12.39      0.37 o
   1   3   2       10.34        7.68      0.39 o
   2   3   2      901.82      932.81     11.39 o
   3   3   2      860.09      862.63     23.24 o
   4   3   2      112.21      112.82      2.96 o
   5   3   2      123.64      117.08      4.58 o
   6   3   2        0.52       -0.16      0.72 o
   7   3   2        7.34        4.53      0.98 o
   8   3   2        9.12        9.34      0.73 o
  -9   4   2        0.25        0.64      0.62 o
  -8   4   2       36.10       35.52      2.50 o
  -7   4   2       38.93       39.74      2.59 o
  -6   4   2        0.49        0.76      0.78 o
  -5   4   2        0.98        1.56      0.54 o
  -4   4   2      278.97      314.30      4.73 o
  -3   4   2       72.86       79.93      2.11 o
  -2   4   2      856.74      895.47     12.45 o
  -1   4   2      263.66      270.36      3.25 o
   0   4   2       26.80       24.79      0.66 o
   1   4   2      143.56      143.94      2.04 o
   2   4   2      132.26      125.81      3.15 o
   3   4   2       48.92       56.64      1.53 o
   4   4   2      208.48      192.53      6.22 o
   5   4   2       62.51       63.86      2.33 o
   6   4   2       98.28       96.32      4.30 o
   7   4   2       12.35       13.41      0.79 o
   8   4   2        9.58       12.07      0.93 o
  -9   5   2        3.58        3.64      0.79 o
  -8   5   2       13.15       10.87      1.45 o
  -7   5   2        5.85        6.26      1.20 o
  -6   5   2       10.36       10.80      1.52 o
  -5   5   2       23.91       25.69      1.90 o
  -4   5   2        1.16        1.37      0.76 o
  -3   5   2      626.06      651.04     10.38 o
  -2   5   2        0.02        0.18      0.25 o
  -1   5   2       86.68       83.26      1.44 o
   0   5   2       83.83       86.58      2.05 o
   1   5   2       89.75       94.60      2.42 o
   2   5   2       22.16       18.80      2.70 o
   3   5   2      194.09      192.28      4.32 o
   4   5   2       33.46       33.33      2.33 o
   5   5   2      170.86      175.00      4.33 o
   6   5   2      105.49      115.23      8.22 o
   7   5   2       17.66       21.06      1.66 o
  -9   6   2        6.44        6.50      0.93 o
  -8   6   2        8.13        8.68      1.31 o
  -7   6   2        6.77        5.57      1.18 o
  -6   6   2       29.19       31.01      1.61 o
  -5   6   2       12.55       13.66      1.47 o
  -4   6   2        5.10        4.64      0.76 o
  -3   6   2        1.83        1.76      0.70 o
  -2   6   2     1116.13     1170.84     55.09 o
  -1   6   2        1.70        1.79      0.38 o
   0   6   2       13.72       14.90      0.89 o
   1   6   2       11.43       14.44      0.94 o
   2   6   2        0.42        0.63      0.39 o
   3   6   2      156.14      145.94      3.76 o
   4   6   2      286.08      295.56      5.01 o
   5   6   2       14.46       14.05      1.09 o
   6   6   2       16.66       16.29      1.65 o
   7   6   2        5.33        7.36      0.92 o
  -9   7   2        2.34        1.21      0.52 o
  -8   7   2        0.60        1.37      0.79 o
  -7   7   2       13.14       11.60      1.55 o
  -6   7   2       51.78       51.97      1.77 o
  -5   7   2       22.43       20.32      1.09 o
  -4   7   2       16.98       13.79      1.56 o
  -3   7   2        0.03        0.02      0.60 o
  -2   7   2        9.51        8.86      1.22 o
  -1   7   2       33.43       37.56      2.33 o
   0   7   2      126.75      137.64      4.55 o
   1   7   2        0.01        2.16      0.56 o
   2   7   2       72.98       71.04      2.41 o
   3   7   2      260.24      254.05      3.91 o
   4   7   2        0.03        0.60      0.61 o
   5   7   2        4.04        3.34      0.56 o
   6   7   2        1.37        3.79      0.83 o
  -9   8   2        0.11        0.05      0.35 o
  -8   8   2        6.63        7.35      1.05 o
  -7   8   2       27.39       25.10      2.58 o
  -6   8   2        6.54        6.35      0.90 o
  -5   8   2        0.94        1.50      0.40 o
  -4   8   2       38.48       39.62      1.86 o
  -3   8   2      102.95      104.89      4.46 o
  -2   8   2       60.57       60.05      3.19 o
  -1   8   2        0.04        0.33      0.65 o
   0   8   2        9.72        8.26      1.20 o
   1   8   2       50.52       55.00      3.54 o
   2   8   2        6.78        6.09      0.66 o
   3   8   2       29.61       30.03      1.56 o
   4   8   2       25.57       27.24      1.44 o
   5   8   2       29.43       30.64      1.38 o
   6   8   2        4.22        3.70      0.69 o
  -8   9   2        0.85        1.24      0.57 o
  -7   9   2        1.03        1.60      0.51 o
  -6   9   2        0.02       -0.80      0.87 o
  -5   9   2       11.55       11.84      1.59 o
  -4   9   2       11.27       13.35      1.11 o
  -3   9   2        1.93        2.31      0.99 o
  -2   9   2        0.17        1.32      0.93 o
  -1   9   2        9.57       10.91      1.30 o
   0   9   2        5.51        4.84      0.59 o
   1   9   2       83.37       78.48      5.44 o
   2   9   2        1.12        1.70      0.75 o
   3   9   2        0.08        0.00      0.55 o
   4   9   2        0.00       -0.60      0.60 o
   5   9   2       12.85       15.32      1.27 o
  -7  10   2        2.36        1.64      0.41 o
  -6  10   2        1.63        0.91      0.72 o
  -5  10   2        0.27        0.60      0.89 o
  -4  10   2        2.88        3.06      1.06 o
  -3  10   2        1.98        2.28      1.00 o
  -2  10   2        0.23       -0.96      0.96 o
  -1  10   2        0.00       -0.75      0.75 o
   0  10   2       19.28       17.80      1.80 o
   1  10   2        0.06       -0.11      0.51 o
   2  10   2        0.16        0.39      0.60 o
   3  10   2        4.01        2.85      0.77 o
   4  10   2       12.62       15.00      1.26 o
  -6  11   2       13.80       13.54      1.30 o
  -5  11   2        0.04        0.32      0.75 o
  -4  11   2        0.10       -0.98      0.98 o
  -3  11   2        1.05        0.15      0.83 o
  -2  11   2        0.28        0.60      0.72 o
  -1  11   2       10.03       10.44      1.37 o
   0  11   2        1.09        1.38      0.69 o
   1  11   2        5.93        6.51      1.07 o
   2  11   2        4.87        4.49      0.87 o
   3  11   2        0.93        0.54      0.46 o
  -6  12   2        5.49        5.61      0.72 o
  -5  12   2        4.57        5.44      0.89 o
  -4  12   2        2.12        1.85      0.80 o
  -3  12   2        1.52        0.96      0.66 o
  -2  12   2        0.02        0.37      0.46 o
  -1  12   2       22.75       17.71      1.54 o
   0  12   2       32.21       31.85      1.98 o
   1  12   2        1.26        1.17      0.54 o
   2  12   2        4.54        3.71      0.61 o
  -4  13   2        0.09        0.42      0.24 o
  -3  13   2        0.08        0.01      0.37 o
  -2  13   2        2.56        1.52      0.52 o
  -1  13   2        4.25        3.71      0.61 o
   0  13   2        8.26        6.19      0.70 o
   0 -14   3        1.75        1.63      0.46 o
   1 -14   3        3.07        3.89      0.65 o
   2 -14   3        1.78        1.63      0.54 o
   3 -14   3        0.48        1.06      0.43 o
  -3 -13   3       37.94       43.93      1.82 o
  -2 -13   3        0.60        0.67      0.46 o
  -1 -13   3        0.25       -0.51      0.51 o
   0 -13   3        2.76        3.33      0.78 o
   1 -13   3       69.96       67.83      3.11 o
   2 -13   3        0.49        0.19      0.54 o
   3 -13   3       19.56       19.56      1.57 o
   4 -13   3        0.03        0.53      0.54 o
   5 -13   3        5.13        5.40      0.70 o
  -4 -12   3       12.02       12.30      1.01 o
  -3 -12   3        0.01       -0.10      0.45 o
  -2 -12   3       20.24       21.14      1.70 o
  -1 -12   3       17.12       17.60      1.66 o
   0 -12   3       24.12       24.51      2.02 o
   1 -12   3      212.64      212.12      6.92 o
   2 -12   3       18.75       17.60      1.74 o
   3 -12   3       68.61       71.11      3.46 o
   4 -12   3       46.03       53.51      1.90 o
   5 -12   3       19.70       18.41      1.45 o
   6 -12   3        7.60        7.60      0.82 o
  -5 -11   3        4.52        6.04      0.78 o
  -4 -11   3        0.90        1.25      0.55 o
  -3 -11   3        0.74        0.26      0.57 o
  -2 -11   3        1.27        1.87      0.76 o
  -1 -11   3       35.25       29.97      2.27 o
   0 -11   3       29.86       29.31      2.26 o
   1 -11   3      218.37      208.48      4.94 o
   2 -11   3       78.30       78.48      3.85 o
   3 -11   3        0.33        0.05      0.55 o
   4 -11   3       15.66       16.59      1.18 o
   5 -11   3        7.92        7.44      0.79 o
   6 -11   3        0.06       -0.12      0.57 o
   7 -11   3        0.16       -0.16      0.35 o
  -6 -10   3        8.92       11.33      0.97 o
  -5 -10   3       33.21       38.04      2.25 o
  -4 -10   3       74.15       70.63      3.49 o
  -3 -10   3        1.86        2.34      0.80 o
  -2 -10   3      123.64      107.99      4.65 o
  -1 -10   3       41.83       43.14      1.55 o
   0 -10   3      185.50      178.63      3.55 o
   1 -10   3      403.97      413.76      7.16 o
   2 -10   3        0.09        0.40      0.38 o
   3 -10   3      273.15      272.52      4.14 o
   4 -10   3       26.43       25.07      1.50 o
   5 -10   3        0.68        0.39      0.78 o
   6 -10   3        0.01        0.63      0.71 o
   7 -10   3       12.59       15.78      1.35 o
  -6  -9   3       24.81       22.40      1.66 o
  -5  -9   3        0.00        0.26      0.59 o
  -4  -9   3        1.10        1.90      0.79 o
  -3  -9   3        1.07        0.98      0.39 o
  -2  -9   3       58.92       58.89      2.47 o
  -1  -9   3       89.91       81.32      2.61 o
   0  -9   3      151.53      140.20      5.26 o
   1  -9   3        6.99        7.16      0.80 o
   2  -9   3      359.23      363.98      7.09 o
   3  -9   3       32.49       30.50      1.31 o
   4  -9   3       40.39       40.72      1.72 o
   5  -9   3        1.16        0.82      0.62 o
   6  -9   3        1.44        0.26      0.69 o
   7  -9   3        1.18        0.67      0.62 o
   8  -9   3        0.08       -0.18      0.37 o
  -7  -8   3       14.17       13.84      1.05 o
  -6  -8   3        8.22        8.03      1.21 o
  -5  -8   3        1.64        1.75      0.72 o
  -4  -8   3       36.56       29.23      1.60 o
  -3  -8   3        3.16        3.33      0.49 o
  -2  -8   3       34.09       25.27      1.36 o
  -1  -8   3       85.95       72.53      2.32 o
   0  -8   3        0.09        0.06      0.39 o
   1  -8   3       87.65       82.88      2.88 o
   2  -8   3       79.80       79.95      3.48 o
   3  -8   3       11.81       10.66      0.98 o
   4  -8   3        1.57        2.19      0.48 o
   5  -8   3        1.99        1.90      0.46 o
   6  -8   3        0.00        0.24      0.68 o
   7  -8   3        0.92       -0.20      0.37 o
   8  -8   3        0.02        0.05      0.43 o
  -7  -7   3       10.20        8.40      0.76 o
  -6  -7   3        8.04        9.86      1.36 o
  -5  -7   3       36.21       38.50      2.61 o
  -4  -7   3        0.00       -0.63      0.63 o
  -3  -7   3       38.76       36.94      2.77 o
  -2  -7   3        3.34        2.64      0.50 o
  -1  -7   3       34.21       30.72      1.34 o
   0  -7   3        0.99        2.35      1.36 o
   1  -7   3      323.68      356.28      8.99 o
   2  -7   3       38.66       36.77      1.57 o
   3  -7   3      488.49      547.95      9.61 o
   4  -7   3       85.21       91.33      4.28 o
   5  -7   3        0.02       -0.05      0.25 o
   6  -7   3        0.17       -0.44      0.44 o
   7  -7   3        7.48        8.82      0.86 o
   8  -7   3       73.79       85.61      2.29 o
  -8  -6   3        9.33       10.33      1.00 o
  -7  -6   3       11.98       12.92      0.97 o
  -6  -6   3       84.78       85.26      2.74 o
  -5  -6   3        0.19        0.34      0.43 o
  -4  -6   3        4.48        2.57      0.80 o
  -3  -6   3        0.02       -0.14      0.36 o
  -2  -6   3       43.13       70.75      2.07 o
  -1  -6   3      216.78      229.60      6.43 o
   0  -6   3       42.58       39.58      0.95 o
   1  -6   3      229.43      218.03      4.36 o
   2  -6   3       77.29       84.14      1.91 o
   3  -6   3      616.98      669.24     23.30 o
   4  -6   3       17.87       16.98      1.21 o
   5  -6   3        1.26        0.81      0.85 o
   6  -6   3        0.00        0.34      0.57 o
   7  -6   3        0.17       -0.70      0.70 o
   8  -6   3       90.80      102.85      2.70 o
  -8  -5   3       13.25       12.99      1.29 o
  -7  -5   3      264.97      278.78     11.73 o
  -6  -5   3       22.44       25.41      1.17 o
  -5  -5   3       19.31       24.18      1.88 o
  -4  -5   3       10.47        7.59      1.01 o
  -3  -5   3      278.83      294.65      5.15 o
  -2  -5   3      731.85      796.13     12.40 o
  -1  -5   3       40.63       47.50      2.14 o
   0  -5   3       57.83       56.63      1.06 o
   1  -5   3       38.86       35.34      0.87 o
   2  -5   3      126.46      151.12      4.85 o
   3  -5   3      782.66      834.12     19.25 o
   4  -5   3       21.16       18.84      1.94 o
   5  -5   3        1.48        1.79      1.09 o
   6  -5   3        6.47        6.78      0.68 o
   7  -5   3        3.50        3.97      0.63 o
   8  -5   3      164.76      187.00      4.18 o
   9  -5   3        1.95        1.98      0.51 o
  -9  -4   3        0.07        0.21      0.38 o
  -8  -4   3        5.64        6.62      1.06 o
  -7  -4   3      291.17      301.58      6.25 o
  -6  -4   3      103.98      106.23      2.51 o
  -5  -4   3        2.82        4.22      0.83 o
  -4  -4   3       26.46       35.46      1.17 o
  -3  -4   3        6.58        7.94      0.43 o
  -2  -4   3     1363.95     1410.75     14.41 o
  -1  -4   3      131.15      162.19      4.97 o
   0  -4   3        2.73        1.88      0.19 o
   1  -4   3      414.88      443.50      4.97 o
   2  -4   3       64.02       65.08      1.69 o
   3  -4   3      359.89      389.50     10.48 o
   4  -4   3        2.82        2.81      0.59 o
   5  -4   3        0.02        0.65      0.56 o
   6  -4   3        0.11        0.39      0.89 o
   7  -4   3        2.90        2.03      0.74 o
   8  -4   3       64.49       68.94      3.23 o
   9  -4   3        3.52        3.78      0.63 o
  -9  -3   3        4.63        5.18      0.79 o
  -8  -3   3       19.54       20.45      1.83 o
  -7  -3   3      174.17      172.04      5.95 o
  -6  -3   3       55.22       58.90      3.17 o
  -5  -3   3      105.09      108.01      2.37 o
  -4  -3   3      854.51      896.58     11.30 o
  -3  -3   3       97.13      104.17      1.93 o
  -2  -3   3     2194.38     2210.67     25.43 o
  -1  -3   3      833.94      834.36      8.59 o
   0  -3   3        7.44        8.41      0.41 o
   1  -3   3      474.46      500.37      7.87 o
   2  -3   3      240.98      235.70      4.29 o
   3  -3   3      526.85      535.96      8.88 o
   4  -3   3       79.85       81.89      2.50 o
   5  -3   3        0.48        1.01      0.59 o
   6  -3   3       34.33       35.66      2.74 o
   7  -3   3        0.87        0.17      0.72 o
   8  -3   3        0.13       -0.01      0.56 o
   9  -3   3        0.26        0.02      0.34 o
  -9  -2   3        5.69        6.18      0.94 o
  -8  -2   3        1.52        0.69      0.60 o
  -7  -2   3       33.99       35.09      2.38 o
  -6  -2   3       47.89       43.46      2.74 o
  -5  -2   3        2.52        2.43      0.41 o
  -4  -2   3      741.76      740.14     10.12 o
  -3  -2   3       16.85       18.33      0.66 o
  -2  -2   3     1160.20     1120.83     26.85 o
  -1  -2   3      608.25      617.17      9.01 o
   0  -2   3       21.02       19.07      0.72 o
   1  -2   3       62.76       62.36      1.55 o
   2  -2   3       21.74       27.60      1.33 o
   3  -2   3      482.05      465.86     10.70 o
   4  -2   3       22.29       28.97      1.80 o
   5  -2   3       10.84       11.38      1.10 o
   6  -2   3       15.44       14.64      1.23 o
   7  -2   3        4.58        3.89      0.94 o
   8  -2   3        4.46        4.05      0.90 o
   9  -2   3        4.22        4.04      0.45 o
  -9  -1   3        5.84        5.55      0.98 o
  -8  -1   3        0.82        0.99      0.76 o
  -7  -1   3       14.09       13.01      0.83 o
  -6  -1   3       98.53      100.98      4.34 o
  -5  -1   3       12.89       12.05      0.90 o
  -4  -1   3      964.04      926.14     11.46 o
  -3  -1   3      290.82      310.35      4.37 o
  -2  -1   3     1669.35     1641.88     33.07 o
  -1  -1   3     3088.24     3008.96     59.11 o
   0  -1   3       61.08       55.82      0.87 o
   1  -1   3       88.76       80.69      5.22 o
   2  -1   3      335.37      335.13      7.74 o
   3  -1   3      660.93      690.01     15.16 o
   4  -1   3        0.97        0.55      0.53 o
   5  -1   3       30.18       29.32      2.12 o
   6  -1   3       17.92       14.74      1.08 o
   7  -1   3        9.22        8.76      0.90 o
   8  -1   3        9.34        9.66      1.27 o
   9  -1   3        0.60        0.64      0.24 o
  -9   0   3        4.85        3.80      0.80 o
  -8   0   3        3.80        3.79      0.62 o
  -7   0   3       18.78       17.99      1.29 o
  -6   0   3        2.77        2.56      0.93 o
  -5   0   3      235.21      249.28      7.24 o
  -4   0   3       86.30       67.66      1.93 o
  -3   0   3      111.31      101.15      2.32 o
  -2   0   3     6375.39     5857.30    352.18 o
  -1   0   3     3696.60     3308.36     65.09 o
   0   0   3        0.49        0.29      0.14 o
   1   0   3       57.75       58.70      1.96 o
   2   0   3       36.46       30.08      1.48 o
   3   0   3      350.84      335.49      8.28 o
   4   0   3      531.66      564.20     13.31 o
   5   0   3       16.12       17.67      1.67 o
   6   0   3      162.00      148.81      3.82 o
   7   0   3        1.21        0.94      0.37 o
   8   0   3       11.20       10.48      1.27 o
  -9   1   3       12.54       14.50      0.97 o
  -8   1   3        1.93        0.86      0.43 o
  -7   1   3       97.64      106.26      9.22 o
  -6   1   3       85.41       85.41      3.92 o
  -5   1   3      228.13      237.88      6.97 o
  -4   1   3      709.39      716.41     11.18 o
  -3   1   3       31.66       27.51      0.85 o
  -2   1   3     1654.41     1604.79     28.24 o
  -1   1   3     1397.72     1410.54     28.43 o
   0   1   3       55.13       52.63      0.81 o
   1   1   3     1029.15     1068.40     10.87 o
   2   1   3       28.28       31.33      1.08 o
   3   1   3      622.47      635.22     14.25 o
   4   1   3       18.26       12.91      1.29 o
   5   1   3      206.86      199.64      6.46 o
   6   1   3       39.29       39.47      1.77 o
   7   1   3       38.90       37.72      1.42 o
   8   1   3        3.50        6.23      0.96 o
  -9   2   3        0.23        0.50      0.56 o
  -8   2   3        6.42        7.11      0.78 o
  -7   2   3       31.24       26.98      1.44 o
  -6   2   3        3.19        2.79      0.71 o
  -5   2   3       82.99       82.15      2.58 o
  -4   2   3     1730.51     1707.96     26.91 o
  -3   2   3       62.62       51.81      1.69 o
  -2   2   3       55.56       51.21      2.07 o
  -1   2   3      257.43      252.94      4.27 o
   0   2   3     1917.05     1869.33     15.16 o
   1   2   3      851.66      871.91      8.37 o
   2   2   3      150.61      148.46      2.45 o
   3   2   3       90.32      105.67      2.59 o
   4   2   3        8.92       11.95      1.25 o
   5   2   3      202.81      192.75      6.36 o
   6   2   3      107.94      105.03      4.49 o
   7   2   3        3.25        2.89      0.60 o
   8   2   3        4.03        4.72      0.55 o
  -9   3   3        0.70        1.83      0.73 o
  -8   3   3        3.60        4.56      0.73 o
  -7   3   3        7.15        6.42      0.84 o
  -6   3   3        0.31       -0.09      0.52 o
  -5   3   3       14.55       14.01      1.03 o
  -4   3   3      174.43      182.31      5.71 o
  -3   3   3        1.82        1.67      0.53 o
  -2   3   3        0.79        1.39      0.97 o
  -1   3   3      159.85      159.57      2.16 o
   0   3   3       22.64       24.84      0.62 o
   1   3   3        0.75        0.34      0.22 o
   2   3   3      174.36      177.10      2.89 o
   3   3   3       25.78       26.22      1.21 o
   4   3   3       12.70       10.88      1.25 o
   5   3   3      357.95      344.54      6.80 o
   6   3   3       39.90       40.78      2.68 o
   7   3   3        0.66        1.13      0.41 o
   8   3   3        0.56        0.79      0.41 o
  -9   4   3        3.02        3.26      0.78 o
  -8   4   3        0.23        0.25      0.48 o
  -7   4   3        0.12        0.13      0.64 o
  -6   4   3        1.56        1.25      0.86 o
  -5   4   3       31.63       32.84      2.27 o
  -4   4   3       54.17       50.59      2.62 o
  -3   4   3       13.70       11.96      0.77 o
  -2   4   3     1033.47     1068.57     13.00 o
  -1   4   3      338.97      352.34      5.54 o
   0   4   3        9.49        9.66      0.61 o
   1   4   3        0.31        1.23      0.33 o
   2   4   3       17.32       20.45      0.90 o
   3   4   3       15.70       15.89      0.99 o
   5   4   3        1.10        0.41      0.72 o
   6   4   3        0.80        0.64      0.46 o
   7   4   3        2.78        1.71      0.48 o
  -9   5   3        4.79        5.05      0.96 o
  -8   5   3        0.28        0.13      0.62 o
  -7   5   3        0.16        0.47      0.55 o
  -6   5   3        8.86        8.47      0.86 o
  -5   5   3        1.28        4.79      0.98 o
  -4   5   3       22.71       28.46      1.94 o
  -3   5   3      442.70      466.77      8.29 o
  -2   5   3      298.76      294.27      4.38 o
  -1   5   3      486.99      501.04      6.73 o
   0   5   3      224.55      251.04      4.03 o
   1   5   3      304.36      314.61      4.67 o
   2   5   3      458.58      452.29      7.93 o
   3   5   3      674.33      631.14     15.05 o
   4   5   3      174.56      184.72      4.58 o
   5   5   3        8.08        8.27      0.88 o
   6   5   3        4.71        6.80      0.79 o
   7   5   3        4.60        3.62      0.48 o
  -9   6   3        2.63        3.80      0.81 o
  -8   6   3        1.03        0.29      0.69 o
  -7   6   3        1.26        1.29      0.53 o
  -6   6   3       16.17       13.97      1.15 o
  -5   6   3       13.63       14.37      1.59 o
  -4   6   3        7.84       10.67      0.91 o
  -3   6   3        5.83       10.40      3.53 o
  -2   6   3      411.97      415.51      7.95 o
  -1   6   3       20.47       21.56      0.91 o
   0   6   3       61.48       64.19      2.79 o
   1   6   3      113.26      113.40      3.27 o
   2   6   3       28.38       26.36      1.38 o
   3   6   3       90.92       86.56      2.74 o
   4   6   3      129.27      128.93      3.56 o
   5   6   3       21.08       17.23      1.73 o
   6   6   3        2.70        3.97      0.94 o
   7   6   3        3.20        4.50      0.66 o
  -9   7   3        5.95        4.42      0.72 o
  -8   7   3        0.09        0.28      0.68 o
  -7   7   3        6.94        5.76      0.82 o
  -6   7   3        5.06        4.74      0.98 o
  -5   7   3        5.95        5.52      0.61 o
  -4   7   3        0.10       -0.21      0.66 o
  -3   7   3       75.86       77.20      3.61 o
  -2   7   3      540.81      550.30     13.61 o
  -1   7   3        1.75        1.55      0.67 o
   0   7   3       27.26       28.98      2.08 o
   1   7   3        8.53        9.43      1.33 o
   2   7   3        5.58        5.14      0.60 o
   3   7   3        6.69        8.10      0.85 o
   4   7   3        4.03        3.56      0.93 o
   5   7   3       17.27       19.38      1.75 o
   6   7   3        0.04        0.29      0.52 o
  -8   8   3        1.04        0.14      0.62 o
  -7   8   3        0.13       -0.49      0.49 o
  -6   8   3        0.15        0.44      0.49 o
  -5   8   3        0.42        0.20      0.45 o
  -4   8   3      102.61      103.93      3.18 o
  -3   8   3       10.26       10.43      1.39 o
  -2   8   3      121.03      117.56      4.72 o
  -1   8   3        1.38        0.14      0.71 o
   0   8   3        1.97        1.76      0.73 o
   1   8   3      251.17      254.36      4.56 o
   2   8   3        0.04        0.08      0.50 o
   3   8   3        2.39        1.53      0.62 o
   4   8   3        3.65        4.69      0.97 o
   5   8   3        0.24       -0.02      0.58 o
  -8   9   3        0.41        0.33      0.40 o
  -7   9   3        7.54        6.14      0.69 o
  -6   9   3        4.03        3.20      0.96 o
  -5   9   3        0.00       -0.85      0.86 o
  -4   9   3       36.18       35.48      2.61 o
  -3   9   3        8.17        8.53      0.94 o
  -2   9   3       20.93       20.12      2.06 o
  -1   9   3        0.19       -0.18      0.42 o
   0   9   3        0.04        0.23      0.61 o
   1   9   3      256.27      244.73      7.86 o
   2   9   3        0.19        0.52      0.62 o
   3   9   3        8.81        7.57      1.16 o
   4   9   3        1.30        2.67      0.75 o
   5   9   3        1.38        2.34      0.55 o
  -7  10   3        1.38        1.80      0.66 o
  -6  10   3        0.00        0.17      0.74 o
  -5  10   3        0.49        1.01      0.81 o
  -4  10   3       44.28       40.71      2.73 o
  -3  10   3        5.70        6.43      1.19 o
  -2  10   3        0.40        0.74      0.61 o
  -1  10   3        2.00        1.53      0.50 o
   0  10   3       44.75       43.55      2.78 o
   1  10   3      159.88      153.32      5.63 o
   2  10   3       23.38       19.19      1.75 o
   3  10   3        4.93        4.73      0.87 o
   4  10   3        1.70        0.96      0.43 o
  -6  11   3        0.28        0.08      0.62 o
  -5  11   3        3.77        3.99      0.99 o
  -4  11   3        4.01        3.43      1.03 o
  -3  11   3        1.22        1.21      0.66 o
  -2  11   3        0.14       -0.71      0.71 o
  -1  11   3        0.38        0.73      0.65 o
   0  11   3        4.38        5.37      1.05 o
   1  11   3       90.01       83.46      3.58 o
   2  11   3        8.65       10.42      1.11 o
   3  11   3        0.75        1.65      0.45 o
  -5  12   3        3.56        2.47      0.65 o
  -4  12   3        9.67        9.13      1.07 o
  -3  12   3        0.08       -0.22      0.40 o
  -2  12   3        7.26        7.44      1.03 o
  -1  12   3        0.05       -0.12      0.49 o
   0  12   3       35.45       32.98      1.93 o
   1  12   3        3.96        3.91      0.65 o
  -3  13   3        4.53        3.74      0.56 o
  -2  13   3        0.04       -0.18      0.32 o
  -1  13   3       10.36       10.31      0.87 o
  -1 -14   4       14.88       16.20      1.08 o
   0 -14   4        6.60        5.72      0.74 o
   1 -14   4        0.80        0.84      0.45 o
   2 -14   4       12.00       13.73      1.10 o
   3 -14   4        0.87        0.97      0.42 o
  -3 -13   4        1.14        0.69      0.37 o
  -2 -13   4       50.51       51.74      2.40 o
  -1 -13   4       11.56        9.38      1.11 o
   0 -13   4        0.56        0.28      0.55 o
   1 -13   4        0.73        1.32      0.71 o
   2 -13   4        3.70        3.21      0.81 o
   3 -13   4       46.89       45.48      2.37 o
   4 -13   4        2.39        2.37      1.33 o
  -4 -12   4       10.62       15.59      1.19 o
  -3 -12   4       13.89       17.62      1.46 o
  -2 -12   4       22.98       19.57      1.69 o
  -1 -12   4        0.17       -0.20      0.64 o
   0 -12   4        4.58        4.35      1.01 o
   1 -12   4        5.81        6.05      1.14 o
   2 -12   4        4.51        3.91      0.98 o
   3 -12   4      108.12      119.75      4.48 o
   4 -12   4       13.65       17.94      1.57 o
   5 -12   4        4.18        4.32      0.79 o
   6 -12   4        0.42        0.15      0.36 o
  -5 -11   4        1.70        1.18      0.48 o
  -4 -11   4        1.75        1.49      0.56 o
  -3 -11   4       42.19       38.59      2.49 o
  -2 -11   4       19.69       21.03      1.87 o
  -1 -11   4       71.20       64.18      3.43 o
   0 -11   4        0.76        0.55      0.65 o
   1 -11   4       60.35       55.52      3.18 o
   2 -11   4        1.72        3.49      0.72 o
   3 -11   4      419.69      418.47      7.96 o
   4 -11   4        1.00        1.41      0.57 o
   5 -11   4        0.79        1.38      0.71 o
   6 -11   4        1.76        2.36      0.68 o
  -6 -10   4        0.04        0.21      0.38 o
  -5 -10   4        0.11        0.02      0.50 o
  -4 -10   4       16.52       15.45      1.60 o
  -3 -10   4        0.04        0.58      0.65 o
  -2 -10   4      151.98      142.00      5.47 o
  -1 -10   4        8.09        8.73      0.93 o
   0 -10   4        7.10        6.64      0.83 o
   1 -10   4       38.82       41.20      2.22 o
   2 -10   4      273.44      267.93      4.76 o
   3 -10   4       28.88       30.00      1.63 o
   4 -10   4        0.06        0.12      0.44 o
   5 -10   4        0.00       -0.13      0.70 o
   6 -10   4        0.66        0.97      0.71 o
   7 -10   4       13.41       15.47      1.23 o
  -6  -9   4       12.00       11.08      1.21 o
  -5  -9   4        4.02        3.50      0.87 o
  -4  -9   4        0.60        1.21      0.73 o
  -3  -9   4        0.95        1.97      0.99 o
  -2  -9   4        0.74        2.31      0.64 o
  -1  -9   4       58.23       53.27      3.02 o
   0  -9   4       19.24       15.37      1.64 o
   1  -9   4       96.53       90.91      4.12 o
   2  -9   4       37.02       38.69      2.62 o
   3  -9   4       40.23       39.97      1.83 o
   4  -9   4        0.52        0.33      0.50 o
   5  -9   4        8.28        6.49      1.26 o
   6  -9   4        3.10        3.47      0.98 o
   7  -9   4       75.72       82.74      3.32 o
  -7  -8   4        3.38        4.48      0.73 o
  -6  -8   4       41.02       39.20      2.45 o
  -5  -8   4       16.70       13.84      1.08 o
  -4  -8   4       63.25       61.61      2.34 o
  -3  -8   4       22.47       20.98      2.64 o
  -2  -8   4       26.93       23.43      1.94 o
  -1  -8   4        0.17       -0.20      0.38 o
   0  -8   4       10.42       10.33      0.83 o
   1  -8   4       99.50      106.56      8.99 o
   2  -8   4       92.60      100.67      3.91 o
   3  -8   4        3.82        3.39      0.66 o
   4  -8   4        7.34        9.63      1.51 o
   5  -8   4        0.61        0.63      0.40 o
   6  -8   4        4.82        3.81      0.64 o
   7  -8   4       22.78       23.26      1.22 o
  -8  -7   4        1.65        2.85      0.53 o
  -7  -7   4       37.64       38.72      2.33 o
  -6  -7   4        9.76        8.27      1.22 o
  -5  -7   4       31.41       32.96      1.34 o
  -4  -7   4        0.35       -0.40      0.40 o
  -3  -7   4        1.78        2.26      0.51 o
  -2  -7   4        3.05        1.61      0.51 o
  -1  -7   4      157.65      162.58      8.93 o
   0  -7   4       19.90       20.39      0.88 o
   1  -7   4      682.22      764.28     17.36 o
   2  -7   4        6.81        8.72      0.64 o
   3  -7   4      285.48      325.35      6.54 o
   4  -7   4        2.15        2.86      0.94 o
   5  -7   4        2.87        3.26      0.52 o
   6  -7   4        0.00       -0.69      0.69 o
   7  -7   4       48.70       53.21      2.00 o
   8  -7   4       21.41       25.36      1.57 o
  -8  -6   4        0.07        0.01      0.41 o
  -7  -6   4       95.67       97.61      4.13 o
  -6  -6   4       83.32       84.03      2.74 o
  -5  -6   4       38.78       37.28      1.40 o
  -4  -6   4       18.22       17.97      1.62 o
  -3  -6   4       32.22       33.70      2.27 o
  -2  -6   4      192.69      214.34      4.07 o
  -1  -6   4      378.17      448.09      7.34 o
   0  -6   4       30.14       30.12      0.82 o
   1  -6   4      653.58      776.61      9.94 o
   2  -6   4        1.67        1.42      0.35 o
   3  -6   4      108.08      102.02      2.97 o
   4  -6   4       45.96       48.28      2.08 o
   5  -6   4        2.20        1.24      0.63 o
   6  -6   4        1.89        0.84      0.74 o
   7  -6   4        1.93        1.57      0.52 o
   8  -6   4        0.34        0.70      0.54 o
  -8  -5   4        8.75        7.78      1.05 o
  -7  -5   4        9.24       11.76      1.43 o
  -6  -5   4       99.59      102.50      2.49 o
  -5  -5   4       10.98       10.76      0.92 o
  -4  -5   4        0.13        0.22      0.33 o
  -3  -5   4        0.54        0.98      0.29 o
  -2  -5   4       16.45       15.39      0.65 o
  -1  -5   4      321.47      353.40      4.87 o
   0  -5   4      762.38      860.89      9.17 o
   1  -5   4     1261.73     1417.62     14.72 o
   2  -5   4      123.08      134.15      3.22 o
   3  -5   4      170.21      177.17      6.06 o
   4  -5   4        5.27        5.23      1.30 o
   5  -5   4        0.00        0.10      0.90 o
   6  -5   4       11.20       10.97      0.85 o
   7  -5   4       10.47       10.85      1.38 o
   8  -5   4        0.05        0.73      0.56 o
  -9  -4   4        0.69       -0.03      0.37 o
  -8  -4   4        7.83        9.24      1.29 o
  -7  -4   4        0.86        0.83      0.47 o
  -6  -4   4      130.39      139.01      2.95 o
  -5  -4   4        1.96        1.94      0.44 o
  -4  -4   4      122.86      115.03      2.34 o
  -3  -4   4      332.95      336.20      6.00 o
  -2  -4   4        0.65        0.98      0.23 o
  -1  -4   4      777.82      789.49      8.33 o
   0  -4   4        8.27        8.14      0.33 o
   1  -4   4     1226.01     1342.74     16.10 o
   2  -4   4      264.68      278.43      5.94 o
   3  -4   4       94.46       87.47      2.41 o
   4  -4   4       28.38       26.40      1.41 o
   5  -4   4       37.62       31.06      2.76 o
   6  -4   4        0.68        0.00      0.49 o
   7  -4   4       26.67       27.89      2.20 o
   8  -4   4       13.08       12.51      0.94 o
  -9  -3   4        3.89        5.54      0.86 o
  -8  -3   4        9.56        9.14      1.29 o
  -7  -3   4       13.92       14.01      1.04 o
  -6  -3   4       12.93       11.92      1.45 o
  -5  -3   4        2.33        3.59      0.46 o
  -4  -3   4        0.04        0.26      0.29 o
  -3  -3   4      255.63      254.05      3.74 o
  -2  -3   4      463.81      504.88     12.77 o
  -1  -3   4       23.55       18.32      0.74 o
   0  -3   4      895.71      947.19     15.97 o
   1  -3   4        2.19        3.98      0.38 o
   2  -3   4       45.89       46.48      1.50 o
   3  -3   4       13.18       15.89      0.98 o
   4  -3   4      172.29      167.36      6.12 o
   5  -3   4       56.93       54.88      2.28 o
   6  -3   4       80.09       77.15      4.70 o
   7  -3   4       21.00       19.27      1.89 o
   8  -3   4        0.85        0.90      0.59 o
  -9  -2   4        0.86        1.65      0.66 o
  -8  -2   4       21.54       21.00      1.28 o
  -7  -2   4       60.73       61.73      3.25 o
  -6  -2   4       60.81       56.21      3.14 o
  -5  -2   4        1.57        1.59      0.35 o
  -4  -2   4      112.95      112.50      2.16 o
  -3  -2   4      605.48      618.67      7.81 o
  -2  -2   4     1538.59     1629.15     23.09 o
  -1  -2   4       21.63       17.87      0.49 o
   0  -2   4      480.07      457.95      5.71 o
   1  -2   4       88.70       96.12      4.07 o
   2  -2   4      305.82      302.95      7.27 o
   3  -2   4      182.85      196.84      5.53 o
   4  -2   4       32.11       32.55      2.64 o
   5  -2   4       56.94       54.77      2.29 o
   6  -2   4       45.97       43.05      4.61 o
   7  -2   4       24.62       25.12      2.12 o
   8  -2   4        2.15        1.06      0.61 o
  -9  -1   4       26.17       30.54      1.99 o
  -8  -1   4       27.20       30.98      1.64 o
  -7  -1   4       84.18       83.07      2.73 o
  -6  -1   4       71.51       73.20      3.66 o
  -5  -1   4        4.17        4.32      0.65 o
  -4  -1   4        2.50        2.66      0.48 o
  -3  -1   4      162.58      152.99      3.10 o
  -2  -1   4      938.22      956.39     19.84 o
  -1  -1   4     1812.32     1884.58     16.79 o
   0  -1   4      592.77      577.33      6.00 o
   1  -1   4        0.13        0.45      0.46 o
   2  -1   4      364.07      405.04      9.36 o
   3  -1   4      286.52      297.55      7.65 o
   4  -1   4        0.58        0.22      0.53 o
   5  -1   4      104.14       99.98      4.18 o
   6  -1   4       47.82       46.70      1.46 o
   7  -1   4        8.19        6.42      1.10 o
   8  -1   4        2.38        3.45      0.79 o
  -9   0   4        0.06        0.61      0.43 o
  -8   0   4        9.87        9.22      0.88 o
  -7   0   4        3.76        3.26      1.11 o
  -6   0   4        0.08        0.37      0.77 o
  -5   0   4        0.01        0.34      0.44 o
  -4   0   4      205.00      195.74      4.41 o
  -3   0   4       65.58       58.68      1.65 o
  -2   0   4       38.74       31.96      1.52 o
  -1   0   4       48.54       50.33      0.97 o
   0   0   4       99.07      102.31      1.25 o
   1   0   4       57.02       54.40      1.13 o
   2   0   4      310.15      323.35      7.86 o
   3   0   4      685.59      637.92     14.50 o
   4   0   4        2.63        1.97      0.73 o
   5   0   4       25.48       24.38      1.96 o
   6   0   4        1.69        1.05      0.36 o
   7   0   4        1.04        1.41      0.74 o
   8   0   4        6.75        5.79      0.91 o
  -9   1   4        0.00        0.03      0.34 o
  -8   1   4        1.06        1.26      0.44 o
  -7   1   4       19.89       18.57      1.22 o
  -6   1   4        2.97        2.21      0.64 o
  -5   1   4       28.14       29.84      1.18 o
  -4   1   4       57.59       57.85      1.49 o
  -3   1   4      186.43      209.45      3.91 o
  -2   1   4       12.43        9.07      0.84 o
  -1   1   4      259.52      270.47      6.47 o
   0   1   4      925.38      930.94     11.06 o
   1   1   4       21.08       32.68      0.86 o
   2   1   4      978.11      998.80     21.18 o
   3   1   4        6.67        3.55      0.72 o
   4   1   4      130.77      120.47      4.44 o
   5   1   4        0.67        0.89      0.61 o
   6   1   4      159.49      147.81      3.90 o
   7   1   4        0.00       -0.13      0.41 o
   8   1   4        0.07        0.38      0.33 o
  -9   2   4        4.50        3.07      0.78 o
  -8   2   4        0.97        1.02      0.69 o
  -7   2   4       18.85       18.59      1.19 o
  -6   2   4       52.05       52.28      3.22 o
  -5   2   4      143.44      133.84      5.05 o
  -4   2   4     6374.76     5942.08     83.34 o
  -3   2   4       93.56       87.69      2.86 o
  -2   2   4      438.48      490.38      6.38 o
  -1   2   4       59.59       63.08      1.26 o
   0   2   4       23.46       19.39      0.77 o
   1   2   4     1630.45     1761.35     17.89 o
   2   2   4      590.54      622.86      9.82 o
   3   2   4      331.51      286.09      7.71 o
   4   2   4       68.05       60.67      3.00 o
   5   2   4        6.25        6.80      1.16 o
   6   2   4      118.27      105.05      3.13 o
   7   2   4        9.76        8.85      0.79 o
   8   2   4        2.56        2.58      0.60 o
  -9   3   4       25.33       29.17      2.04 o
  -8   3   4       23.48       22.92      1.96 o
  -7   3   4        2.91        1.95      0.71 o
  -6   3   4       54.32       57.22      3.32 o
  -5   3   4      138.09      133.54      5.04 o
  -4   3   4       57.14       54.29      2.73 o
  -3   3   4      329.88      301.90      7.83 o
  -2   3   4      342.98      369.95      6.23 o
  -1   3   4      190.36      174.01      4.19 o
   0   3   4       49.01       44.13      1.44 o
   1   3   4      933.57     1063.65     14.44 o
   2   3   4       40.33       39.26      1.16 o
   3   3   4       81.80       74.18      3.16 o
   4   3   4      125.78      115.54      4.44 o
   5   3   4       10.29        9.69      1.32 o
   6   3   4       67.66       57.34      3.13 o
   7   3   4        0.09       -0.09      0.41 o
  -9   4   4       12.65       12.53      1.35 o
  -8   4   4        1.18        0.71      0.70 o
  -7   4   4        4.04        2.03      0.88 o
  -6   4   4       97.12       89.82      4.18 o
  -5   4   4        1.65        2.56      0.93 o
  -4   4   4     8640.62     7838.55    155.15 o
  -3   4   4      803.53      818.88     12.86 o
  -2   4   4       89.35       93.85      2.55 o
  -1   4   4        0.68        0.41      0.27 o
   0   4   4       14.57       13.56      0.86 o
   1   4   4      371.59      442.02      5.24 o
   2   4   4        1.29        2.56      0.46 o
   3   4   4      368.32      348.08      9.25 o
   4   4   4       49.59       49.00      2.22 o
   5   4   4        6.34        5.37      0.75 o
   6   4   4        0.44        2.79      0.71 o
   7   4   4        0.75        1.29      0.40 o
  -9   5   4       11.28       12.49      1.34 o
  -8   5   4        1.21        1.12      0.82 o
  -7   5   4        5.80        4.98      0.72 o
  -6   5   4      100.79       94.70      4.21 o
  -5   5   4       85.71       79.97      3.68 o
  -4   5   4        9.37        9.25      0.90 o
  -3   5   4       93.09       84.75      1.97 o
  -2   5   4       39.82       38.93      1.22 o
  -1   5   4       15.70       15.51      0.77 o
   0   5   4      300.17      306.28      5.69 o
   1   5   4      275.04      296.76      5.71 o
   2   5   4      183.19      196.66      4.27 o
   3   5   4      192.69      183.77      5.95 o
   4   5   4        5.80        5.76      0.74 o
   5   5   4       12.79       10.72      1.20 o
   6   5   4       29.95       32.68      1.48 o
   7   5   4        3.46        3.99      0.63 o
  -9   6   4        5.62        7.20      1.02 o
  -8   6   4        1.42        0.64      0.66 o
  -7   6   4        0.26       -0.24      0.49 o
  -6   6   4       33.63       32.00      1.38 o
  -5   6   4        7.09        6.95      0.83 o
  -4   6   4        2.46        3.88      0.64 o
  -3   6   4       54.68       61.99      1.70 o
  -2   6   4        0.15        0.91      0.36 o
  -1   6   4       17.29       19.02      0.91 o
   0   6   4       83.37       82.17      2.45 o
   1   6   4        0.03        0.93      0.46 o
   2   6   4      316.44      310.04      8.84 o
   3   6   4       53.30       56.05      3.14 o
   4   6   4       89.85       90.35      4.14 o
   5   6   4       19.89       19.33      1.43 o
   6   6   4       18.65       20.99      1.54 o
  -9   7   4        1.27        0.62      0.46 o
  -8   7   4        1.32        0.23      0.43 o
  -7   7   4        1.63        0.90      0.48 o
  -6   7   4        1.77        0.14      0.69 o
  -5   7   4      126.78      124.57      3.54 o
  -4   7   4        0.05        0.05      0.60 o
  -3   7   4       11.74       10.21      1.32 o
  -2   7   4        7.05        6.41      1.13 o
  -1   7   4       12.08       10.77      1.28 o
   0   7   4        9.69        7.67      1.16 o
   1   7   4      250.18      241.69      4.35 o
   2   7   4       30.71       29.90      1.31 o
   3   7   4      100.16      101.76      4.48 o
   4   7   4       71.79       68.84      3.45 o
   5   7   4       18.49       22.42      1.73 o
   6   7   4       19.96       32.17      1.61 o
  -8   8   4        2.98        3.05      1.00 o
  -7   8   4        5.37        3.45      0.67 o
  -6   8   4        0.91        0.07      0.90 o
  -5   8   4        1.14       -0.25      0.92 o
  -4   8   4      200.73      201.86      4.80 o
  -3   8   4        1.22        1.24      0.56 o
  -2   8   4        0.00        0.23      0.28 o
  -1   8   4        2.31        1.13      1.08 o
   0   8   4        2.46        2.54      0.43 o
   1   8   4      123.03      122.40      3.86 o
   2   8   4      118.51      114.46      4.78 o
   3   8   4        1.81        0.70      0.57 o
   4   8   4        2.87        2.86      0.80 o
   5   8   4        1.89        2.83      0.66 o
  -7   9   4        0.02        0.03      0.66 o
  -6   9   4        1.61        0.64      0.85 o
  -5   9   4        0.04       -1.03      1.03 o
  -4   9   4        2.36        2.41      0.93 o
  -3   9   4       17.63       18.81      1.88 o
  -2   9   4       21.33       21.40      1.30 o
  -1   9   4        1.15        0.93      0.72 o
   0   9   4       14.26       12.42      1.09 o
   1   9   4      106.70      100.85      4.44 o
   2   9   4        0.54        0.95      0.66 o
   3   9   4        0.56        0.22      0.55 o
   4   9   4        8.10       10.07      1.07 o
  -7  10   4        0.11        0.38      0.59 o
  -6  10   4        5.50        5.67      1.07 o
  -5  10   4       17.04       18.22      1.77 o
  -4  10   4        4.59        6.96      1.31 o
  -3  10   4        0.06        0.62      0.81 o
  -2  10   4        2.63        1.60      0.66 o
  -1  10   4       12.71       12.39      1.04 o
   0  10   4        5.82        5.16      1.07 o
   1  10   4        1.66        1.77      0.76 o
   2  10   4       31.94       36.59      2.24 o
   3  10   4       21.36       23.16      1.57 o
  -6  11   4        0.91        0.25      0.57 o
  -5  11   4        0.62        0.80      0.62 o
  -4  11   4        0.00       -0.44      0.76 o
  -3  11   4        5.85        6.18      1.02 o
  -2  11   4        0.11       -0.51      0.67 o
  -1  11   4       39.50       41.24      2.49 o
   0  11   4        0.13        0.67      0.66 o
   1  11   4        5.68        6.78      0.94 o
   2  11   4        0.13        0.86      0.43 o
  -5  12   4        0.13        0.12      0.44 o
  -4  12   4        0.02        0.01      0.29 o
  -3  12   4        1.95        2.31      0.95 o
  -2  12   4        5.53        5.06      0.81 o
  -1  12   4        0.45        0.66      0.45 o
   0  12   4        0.28        0.00      0.40 o
   1  12   4        4.36        4.40      0.58 o
  -1 -14   5       16.15       16.79      1.09 o
   0 -14   5       19.96       22.57      1.38 o
   1 -14   5        6.53        8.28      0.90 o
   2 -14   5        5.36        5.41      0.72 o
  -3 -13   5        2.11        2.29      0.47 o
  -2 -13   5        0.41        0.09      0.37 o
  -1 -13   5        0.16       -0.53      0.56 o
   0 -13   5        3.00        3.51      0.82 o
   1 -13   5        3.78        4.02      0.87 o
   2 -13   5        5.02        5.68      0.94 o
   3 -13   5        2.94        2.30      0.60 o
   4 -13   5        0.27        0.05      0.27 o
  -4 -12   5        1.27        1.80      0.55 o
  -3 -12   5        2.37        1.76      0.58 o
  -2 -12   5        6.72        5.99      1.03 o
  -1 -12   5        0.01        0.29      0.61 o
   0 -12   5        0.01       -0.11      0.60 o
   1 -12   5        1.59        1.00      0.47 o
   2 -12   5       26.13       27.80      1.54 o
   3 -12   5        1.41        1.62      0.73 o
   4 -12   5       21.20       22.46      1.73 o
   5 -12   5        9.49       11.16      1.11 o
  -5 -11   5       37.79       44.44      2.10 o
  -4 -11   5        1.28        0.83      0.38 o
  -3 -11   5        9.36        6.97      1.16 o
  -2 -11   5        8.96        9.93      1.37 o
  -1 -11   5      230.71      221.87      7.25 o
   0 -11   5       33.39       30.29      2.33 o
   1 -11   5       72.30       69.43      2.49 o
   2 -11   5        2.60        0.75      0.81 o
   3 -11   5       18.55       19.09      1.91 o
   4 -11   5        0.14       -0.37      0.75 o
   5 -11   5        1.44        1.72      0.78 o
   6 -11   5        7.49        8.88      0.99 o
  -6 -10   5       22.27       25.59      1.50 o
  -5 -10   5        0.06       -0.02      0.35 o
  -4 -10   5       36.49       32.42      2.25 o
  -3 -10   5       25.48       22.54      2.02 o
  -2 -10   5       75.85       71.99      3.68 o
  -1 -10   5      613.88      606.68     21.20 o
   0 -10   5       90.42       84.41      2.28 o
   1 -10   5      262.60      254.41      5.63 o
   2 -10   5      165.31      163.07      3.42 o
   3 -10   5       79.69       68.80      5.61 o
   4 -10   5       37.04       33.43      2.49 o
   5 -10   5       12.40       13.27      1.54 o
   6 -10   5       33.17       36.66      2.19 o
   7 -10   5        0.39        0.53      0.39 o
  -6  -9   5        1.52        2.36      0.71 o
  -5  -9   5        1.04        2.49      0.53 o
  -4  -9   5        7.05        7.61      1.17 o
  -3  -9   5       84.00       75.70      2.64 o
  -2  -9   5       48.50       53.32      2.14 o
  -1  -9   5      406.90      384.60     15.33 o
   0  -9   5      128.51      116.20      4.72 o
   1  -9   5        2.38        1.19      0.80 o
   2  -9   5      132.63      131.42      3.56 o
   3  -9   5       36.11       39.11      2.68 o
   4  -9   5        2.83        2.27      0.87 o
   5  -9   5        4.56        4.60      0.76 o
   6  -9   5        4.92        6.16      0.72 o
   7  -9   5        0.96        1.84      0.53 o
  -6  -8   5       47.74       52.04      1.95 o
  -5  -8   5        0.18       -0.19      0.37 o
  -4  -8   5      102.35       92.42      2.89 o
  -3  -8   5      109.35      119.34      3.37 o
  -2  -8   5      221.79      198.22      6.45 o
  -1  -8   5      516.11      475.70     12.12 o
   0  -8   5        0.58       -0.13      0.56 o
   1  -8   5      413.26      429.34     35.08 o
   2  -8   5       57.73       57.28      3.05 o
   3  -8   5        6.71        6.05      0.81 o
   4  -8   5        5.89        6.38      0.69 o
   5  -8   5       39.49       40.49      2.32 o
   6  -8   5       75.82       78.37      2.58 o
   7  -8   5       47.52       52.45      1.77 o
  -8  -7   5       12.75       12.66      1.02 o
  -7  -7   5        1.23        1.43      0.62 o
  -6  -7   5        0.48        0.09      0.39 o
  -5  -7   5        3.54        3.09      0.48 o
  -4  -7   5       36.65       38.64      1.43 o
  -3  -7   5      110.74      101.36      4.10 o
  -2  -7   5      236.40      228.20      6.83 o
  -1  -7   5        0.00       -0.59      0.59 o
   0  -7   5      462.37      463.46      9.93 o
   1  -7   5        9.25       10.34      1.19 o
   2  -7   5      160.02      158.67      3.86 o
   3  -7   5        8.57        9.03      0.95 o
   4  -7   5       13.02       13.05      0.77 o
   5  -7   5        3.90        4.33      0.59 o
   6  -7   5       15.62       16.55      1.21 o
   7  -7   5       78.07       86.35      9.33 o
   8  -7   5       25.02       27.39      1.51 o
  -8  -6   5        5.64        3.76      0.76 o
  -7  -6   5        3.02        3.68      0.58 o
  -6  -6   5        7.17        6.27      0.76 o
  -5  -6   5        0.01       -0.33      0.33 o
  -4  -6   5       27.95       27.46      1.38 o
  -3  -6   5       57.18       47.16      1.84 o
  -2  -6   5       22.43       21.15      1.56 o
  -1  -6   5       31.39       25.39      1.00 o
   0  -6   5       59.78       57.09      1.48 o
   1  -6   5       30.71       34.97      1.01 o
   2  -6   5        2.68        3.81      0.63 o
   3  -6   5        9.58       10.39      0.98 o
   4  -6   5        3.63        3.11      0.74 o
   5  -6   5       18.05       17.48      1.24 o
   6  -6   5        1.02        0.80      0.46 o
   7  -6   5       28.84       27.07      2.07 o
   8  -6   5       39.77       41.22      2.08 o
  -9  -5   5       10.12        9.19      0.82 o
  -8  -5   5        0.41        1.25      0.67 o
  -7  -5   5       10.29       11.96      1.25 o
  -6  -5   5        1.49        1.47      0.47 o
  -5  -5   5       17.45       14.71      1.52 o
  -4  -5   5        0.14        0.14      0.34 o
  -3  -5   5       14.69       18.14      1.09 o
  -2  -5   5        0.10        0.07      0.33 o
  -1  -5   5      666.34      733.55     16.96 o
   0  -5   5        7.89       10.76      0.51 o
   1  -5   5     1343.47     1462.94     17.71 o
   2  -5   5      597.29      604.79     10.15 o
   3  -5   5        0.46        0.40      0.48 o
   4  -5   5        1.47        1.62      0.98 o
   5  -5   5        5.04        6.02      1.06 o
   6  -5   5      338.75      344.16      9.96 o
   7  -5   5       14.20       13.06      1.54 o
   8  -5   5       23.71       25.97      1.72 o
  -9  -4   5       11.50       11.75      1.08 o
  -8  -4   5       40.58       39.70      1.77 o
  -7  -4   5        0.82        0.45      0.59 o
  -6  -4   5        8.33        7.69      0.82 o
  -5  -4   5        0.27        0.59      0.51 o
  -4  -4   5       33.79       45.03      1.64 o
  -3  -4   5      188.19      218.33      3.98 o
  -2  -4   5       39.49       40.02      1.51 o
  -1  -4   5      697.78      713.49      7.79 o
   0  -4   5       20.58       26.83      0.78 o
   1  -4   5     2090.84     2216.67     26.06 o
   2  -4   5      147.34      164.09      3.50 o
   3  -4   5       24.50       21.96      1.20 o
   4  -4   5        0.02        0.30      0.49 o
   5  -4   5        7.11        6.30      0.87 o
   6  -4   5      427.30      438.88     11.97 o
   7  -4   5        3.69        4.14      0.68 o
   8  -4   5        5.99        5.74      0.88 o
  -9  -3   5       78.46       80.85      3.20 o
  -8  -3   5       22.52       21.70      1.28 o
  -7  -3   5       14.41       15.04      1.61 o
  -6  -3   5        0.17        0.62      0.62 o
  -5  -3   5      101.96       92.96      3.91 o
  -4  -3   5      398.10      426.12     13.53 o
  -3  -3   5        0.60        1.61      0.51 o
  -2  -3   5       29.94       28.22      1.00 o
  -1  -3   5      160.30      149.55      2.11 o
   0  -3   5      162.65      184.99      2.48 o
   1  -3   5     1074.59     1140.16     13.89 o
   2  -3   5       46.24       47.60      1.62 o
   3  -3   5        2.15        1.35      0.54 o
   4  -3   5       16.84       18.43      1.26 o
   5  -3   5        0.41        0.38      0.49 o
   6  -3   5      412.46      403.31     11.26 o
   7  -3   5        2.84        2.09      0.77 o
   8  -3   5        0.02       -0.09      0.40 o
  -9  -2   5       62.59       64.58      1.96 o
  -8  -2   5       23.62       26.34      1.45 o
  -7  -2   5        7.88        8.33      1.30 o
  -6  -2   5       42.99       41.87      1.90 o
  -5  -2   5        0.32        0.71      0.45 o
  -4  -2   5      556.74      578.51      9.61 o
  -3  -2   5       29.56       26.74      1.43 o
  -2  -2   5        5.68        8.43      0.70 o
  -1  -2   5      243.86      261.01      3.88 o
   0  -2   5       72.19       72.29      1.39 o
   1  -2   5      433.00      492.69      6.41 o
   2  -2   5       24.92       37.05      2.96 o
   3  -2   5        0.15       -0.16      0.56 o
   4  -2   5        0.97        1.61      0.57 o
   5  -2   5        5.91        5.04      0.79 o
   6  -2   5      166.93      158.25      5.97 o
   7  -2   5       23.91       22.14      1.94 o
   8  -2   5       10.26       11.45      0.80 o
  -9  -1   5       30.41       32.54      2.08 o
  -8  -1   5       17.71       18.71      1.21 o
  -7  -1   5       17.98       18.59      1.81 o
  -6  -1   5      273.99      277.83      5.92 o
  -5  -1   5       48.51       47.46      1.87 o
  -4  -1   5      298.86      295.09      5.57 o
  -3  -1   5      734.49      709.84     11.01 o
  -2  -1   5        0.67        0.91      0.40 o
  -1  -1   5      283.01      297.60      3.51 o
   0  -1   5      295.60      318.96      3.73 o
   1  -1   5     1304.87     1423.05     16.77 o
   2  -1   5      181.89      172.29      4.96 o
   3  -1   5       12.68       13.53      1.27 o
   4  -1   5       73.79       63.04      3.03 o
   5  -1   5        0.83        0.65      0.55 o
   6  -1   5       24.60       22.62      2.02 o
   7  -1   5        0.00       -0.13      0.51 o
   8  -1   5        0.02       -0.15      0.35 o
  -9   0   5        0.38        0.21      0.35 o
  -8   0   5        8.64        7.13      0.81 o
  -7   0   5        1.79        1.37      0.46 o
  -6   0   5      132.67      139.70      5.49 o
  -5   0   5        9.00        9.51      0.86 o
  -4   0   5        0.00        0.94      0.41 o
  -3   0   5      492.79      503.77     16.03 o
  -2   0   5       33.57       35.82      1.70 o
  -1   0   5       56.43       61.81      1.08 o
   0   0   5      115.22      130.94      1.83 o
   1   0   5      630.62      707.67      8.74 o
   2   0   5      195.35      229.96      6.24 o
   3   0   5       10.80       15.70      1.38 o
   4   0   5       26.66       23.17      1.82 o
   5   0   5       38.88       34.12      2.39 o
   6   0   5       21.73       21.40      1.32 o
   7   0   5        8.00        4.94      0.96 o
   8   0   5        0.35        0.50      0.30 o
  -9   1   5        9.77        9.57      0.78 o
  -8   1   5       11.53       10.99      0.93 o
  -7   1   5       12.52       11.80      1.44 o
  -6   1   5       53.24       51.41      3.14 o
  -5   1   5       12.07       13.67      0.99 o
  -4   1   5      866.50      878.98     13.67 o
  -3   1   5      899.60      892.39     13.50 o
  -2   1   5       13.47       11.73      0.67 o
  -1   1   5        0.14        0.44      0.20 o
   0   1   5      332.46      348.16      3.61 o
   1   1   5     1215.18     1381.54     20.29 o
   2   1   5       46.12       36.88      1.96 o
   3   1   5       94.88       84.88      3.45 o
   4   1   5       65.75       61.46      3.09 o
   5   1   5        0.46        0.17      0.35 o
   6   1   5       22.46       18.88      1.23 o
   7   1   5        1.27        2.37      0.50 o
   8   1   5        1.89        1.56      0.50 o
 -10   2   5        0.37        0.25      0.36 o
  -9   2   5       14.08       12.86      1.35 o
  -8   2   5        0.00       -0.46      0.69 o
  -7   2   5       74.74       78.35      3.80 o
  -6   2   5       22.49       24.65      2.14 o
  -5   2   5       77.82       73.95      3.56 o
  -4   2   5     1897.98     1965.16     39.94 o
  -3   2   5      623.61      786.96    118.19 o
  -2   2   5        8.55        7.07      0.90 o
  -1   2   5      122.13      123.40      9.46 o
   0   2   5        9.53        8.40      0.67 o
   1   2   5      127.87      135.06      2.43 o
   2   2   5      670.97      745.79     16.70 o
   3   2   5       33.01       32.87      2.09 o
   4   2   5      298.58      263.85      7.82 o
   5   2   5        2.54        3.24      0.93 o
   6   2   5       25.80       23.05      1.31 o
   7   2   5        1.64        0.95      0.41 o
 -10   3   5        0.01        0.54      0.42 o
  -9   3   5       17.49       16.32      1.09 o
  -8   3   5        8.84        9.29      1.34 o
  -7   3   5       20.13       20.52      1.92 o
  -6   3   5      180.62      179.76      6.42 o
  -5   3   5        4.51        6.08      1.15 o
  -4   3   5      291.45      278.27      7.87 o
  -3   3   5      214.38      237.26      6.27 o
  -2   3   5        0.01        0.17      0.30 o
  -1   3   5      380.41      396.23      9.15 o
   0   3   5       16.12       19.24      0.78 o
   1   3   5      366.78      409.16      7.04 o
   2   3   5       28.02       22.86      1.64 o
   3   3   5      197.53      183.45      5.85 o
   4   3   5       57.18       63.19      3.18 o
   5   3   5       49.58       48.58      2.05 o
   6   3   5        4.73        5.49      0.73 o
   7   3   5        0.19        0.78      0.33 o
  -9   4   5        2.22        2.27      0.77 o
  -8   4   5        6.62        6.87      1.22 o
  -7   4   5        6.63        4.94      1.12 o
  -6   4   5      336.67      310.20      8.99 o
  -5   4   5        6.40       10.46      1.35 o
  -4   4   5       52.88       52.89      2.21 o
  -3   4   5       69.61       76.30      2.63 o
  -2   4   5      346.99      348.65      7.21 o
  -1   4   5      204.73      197.86      5.10 o
   0   4   5       47.45       49.41      1.39 o
   1   4   5       32.88       38.27      1.33 o
   2   4   5       27.78       25.57      1.69 o
   4   4   5      101.12      101.99      3.09 o
   5   4   5        4.89        3.96      0.66 o
   6   4   5        3.74        4.28      0.60 o
   7   4   5        0.28        0.41      0.36 o
  -9   5   5        0.41        1.36      0.69 o
  -8   5   5        0.81        0.95      0.48 o
  -7   5   5        0.49        0.88      0.53 o
  -6   5   5       19.57       20.95      2.57 o
  -5   5   5        0.35        0.58      0.65 o
  -4   5   5       43.13       39.85      1.77 o
  -3   5   5       28.24       31.89      1.55 o
  -2   5   5       14.55       18.03      0.86 o
  -1   5   5        1.82        1.67      0.39 o
   0   5   5      189.36      189.74      4.12 o
   1   5   5      248.31      256.66      5.26 o
   2   5   5       22.66       22.94      1.88 o
   3   5   5      203.49      208.21      4.82 o
   4   5   5        8.87        7.67      1.59 o
   5   5   5        0.01       -0.14      0.45 o
   6   5   5        1.88        3.85      0.53 o
  -9   6   5        0.10       -0.19      0.48 o
  -8   6   5        9.46        8.28      1.24 o
  -7   6   5        7.35        7.68      0.92 o
  -6   6   5        8.24        8.54      0.95 o
  -5   6   5        0.29       -0.07      0.46 o
  -4   6   5      197.10      211.55      5.15 o
  -3   6   5       43.60       45.66      1.48 o
  -2   6   5        0.38        0.91      0.37 o
  -1   6   5       25.36       26.42      1.39 o
   0   6   5        2.55        2.82      0.59 o
   1   6   5        0.35        0.17      0.70 o
   2   6   5      652.13      661.17      8.04 o
   3   6   5        1.31        0.62      0.39 o
   4   6   5        0.16        0.13      0.49 o
   5   6   5        1.49        1.53      0.72 o
   6   6   5        1.02        2.41      0.53 o
  -9   7   5        0.25       -0.45      0.45 o
  -8   7   5        2.98        1.90      0.52 o
  -7   7   5        0.17       -0.07      0.42 o
  -6   7   5        1.17        1.27      0.99 o
  -5   7   5       93.94       92.29      2.94 o
  -4   7   5      139.56      144.34      3.05 o
  -3   7   5       70.47       74.30      3.48 o
  -2   7   5       43.87       46.31      2.64 o
  -1   7   5       65.90       62.25      3.12 o
   0   7   5      213.12      214.20      3.99 o
   1   7   5      435.30      431.53      6.67 o
   2   7   5      100.28       95.81      4.28 o
   3   7   5        0.26       -0.35      0.64 o
   4   7   5       13.31       13.76      1.44 o
   5   7   5        5.25        5.13      0.84 o
  -8   8   5        3.72        3.50      1.16 o
  -7   8   5        1.12        0.02      0.80 o
  -6   8   5        1.90        2.17      0.96 o
  -5   8   5        1.44        0.44      0.83 o
  -4   8   5       44.54       55.24      7.13 o
  -3   8   5        2.27        2.51      0.60 o
  -2   8   5        1.24        3.64      0.89 o
  -1   8   5       30.85       29.28      1.67 o
   0   8   5       20.60       22.80      1.15 o
   1   8   5       14.03       13.21      1.12 o
   2   8   5       61.07       60.07      3.24 o
   3   8   5        9.28        8.86      1.19 o
   4   8   5        2.64        3.32      0.76 o
  -7   9   5        0.15        0.68      0.67 o
  -6   9   5        0.27       -0.07      0.73 o
  -5   9   5        8.72       11.82      1.51 o
  -4   9   5       72.59       71.95      3.60 o
  -3   9   5        0.10       -0.07      0.41 o
  -2   9   5        0.08        0.19      0.57 o
  -1   9   5        0.16        0.13      0.54 o
   0   9   5        1.54        1.51      0.55 o
   1   9   5        0.04       -0.47      0.69 o
   2   9   5        0.30        0.17      0.55 o
   3   9   5        7.77        9.13      1.06 o
   4   9   5        0.40        0.91      0.41 o
  -7  10   5        0.07        0.33      0.54 o
  -6  10   5        9.41        8.44      1.15 o
  -5  10   5        1.06        1.69      0.88 o
  -4  10   5       19.63       15.49      1.60 o
  -3  10   5        0.05       -0.05      1.05 o
  -2  10   5        0.05        0.05      0.44 o
  -1  10   5       61.01       62.21      4.85 o
   0  10   5        2.72        3.40      0.90 o
   1  10   5        0.02        0.03      0.52 o
   2  10   5        0.72        0.50      0.46 o
   3  10   5        1.57        0.60      0.38 o
  -6  11   5        1.11        0.77      0.52 o
  -5  11   5        3.26        3.00      0.73 o
  -4  11   5        2.82        0.62      0.58 o
  -3  11   5        1.94        0.94      0.54 o
  -2  11   5        0.00        0.14      0.58 o
  -1  11   5       55.68       55.72      2.75 o
   0  11   5        3.38        2.50      0.71 o
   1  11   5        3.81        4.78      0.74 o
  -4  12   5        0.35        0.53      0.37 o
  -3  12   5        1.48        1.19      0.45 o
  -2  12   5        7.71        7.61      0.85 o
  -1  12   5       25.33       22.50      1.35 o
   0 -14   6        4.56        4.88      0.68 o
   1 -14   6        8.82        9.66      0.90 o
   2 -14   6        0.93        0.18      0.33 o
  -3 -13   6       22.86       33.75      1.12 o
  -2 -13   6       13.23       16.34      1.25 o
  -1 -13   6        7.37        9.32      1.10 o
   0 -13   6        6.62        7.44      1.02 o
   1 -13   6        0.68        0.97      0.58 o
   2 -13   6        1.60        1.76      0.42 o
   3 -13   6       15.80       15.49      0.87 o
   4 -13   6       25.99       26.62      0.99 o
  -4 -12   6        5.49        9.82      0.79 o
  -3 -12   6       21.29       22.15      1.57 o
  -2 -12   6        6.92        5.72      1.02 o
  -1 -12   6        0.09        0.19      0.57 o
   0 -12   6       21.33       24.53      1.95 o
   1 -12   6       12.91       13.09      1.00 o
   2 -12   6       22.81       22.76      1.30 o
   3 -12   6        6.70        7.58      0.77 o
   4 -12   6        0.61        1.04      0.58 o
   5 -12   6       11.79       12.92      1.13 o
  -5 -11   6       17.51       18.65      0.89 o
  -4 -11   6       65.97       69.58      2.68 o
  -3 -11   6       44.28       39.88      2.52 o
  -2 -11   6        3.24        3.44      0.87 o
  -1 -11   6        2.19        1.85      0.78 o
   0 -11   6        1.49        1.72      0.74 o
   1 -11   6      205.93      195.33      4.66 o
   2 -11   6        0.66       -0.09      0.73 o
   3 -11   6        0.37        0.22      0.75 o
   4 -11   6       21.69       19.31      1.80 o
   5 -11   6        9.50       10.75      1.23 o
   6 -11   6       49.59       50.55      2.13 o
  -6 -10   6        0.86        2.56      0.57 o
  -5 -10   6        5.63        7.31      1.08 o
  -4 -10   6       43.01       38.63      2.41 o
  -3 -10   6        1.87        1.94      0.71 o
  -2 -10   6        8.10        7.89      1.29 o
  -1 -10   6       15.38       17.06      1.00 o
   0 -10   6       79.15       75.16      2.14 o
   1 -10   6      294.85      297.52      6.31 o
   2 -10   6       99.01       92.52      4.28 o
   3 -10   6        5.50        2.97      0.97 o
   4 -10   6        8.97        8.46      1.27 o
   5 -10   6       21.54       23.02      1.90 o
   6 -10   6        5.13        7.02      0.96 o
  -7  -9   6        3.81        3.28      0.53 o
  -6  -9   6        0.15        0.02      0.58 o
  -5  -9   6       33.70       34.04      1.59 o
  -4  -9   6        6.97        5.52      0.99 o
  -3  -9   6      134.77      126.85      4.82 o
  -2  -9   6        0.00        1.27      0.53 o
  -1  -9   6      134.23      123.24      2.79 o
   0  -9   6        2.39        1.72      0.46 o
   1  -9   6     1036.65      984.73     22.41 o
   2  -9   6        9.31        7.09      1.17 o
   3  -9   6        0.04        0.39      0.50 o
   4  -9   6        5.84        5.77      0.79 o
   5  -9   6       18.77       16.57      1.17 o
   6  -9   6      153.39      168.22      3.79 o
  -7  -8   6        0.06        0.14      0.44 o
  -6  -8   6       13.69       13.78      0.99 o
  -5  -8   6        4.65        3.19      0.60 o
  -4  -8   6      149.48      142.64      3.71 o
  -3  -8   6        9.65        9.80      0.75 o
  -2  -8   6        3.89        3.88      0.85 o
  -1  -8   6       29.12       24.69      1.95 o
   0  -8   6      615.29      578.90     28.54 o
   1  -8   6       33.77       32.93      2.25 o
   2  -8   6        8.32        8.64      0.90 o
   3  -8   6        0.05        0.58      0.32 o
   4  -8   6        6.03        6.87      0.82 o
   5  -8   6       97.03      101.33      3.13 o
   6  -8   6        8.80        8.87      0.85 o
   7  -8   6        3.08        3.00      0.65 o
  -8  -7   6        6.34        5.73      0.74 o
  -7  -7   6        2.97        2.78      0.49 o
  -6  -7   6        1.70        1.16      0.46 o
  -5  -7   6        7.54        7.55      0.83 o
  -4  -7   6        2.24        2.46      0.41 o
  -3  -7   6       58.80       58.31      2.93 o
  -2  -7   6       41.21       40.88      1.64 o
  -1  -7   6       33.92       59.81     25.49 o
   0  -7   6       70.20       70.12      1.59 o
   1  -7   6        0.58        0.15      0.40 o
   2  -7   6        4.23        3.82      0.53 o
   3  -7   6       53.99       56.19      2.27 o
   4  -7   6        0.38        0.29      0.27 o
   5  -7   6      311.36      322.68      6.71 o
   6  -7   6        0.85        0.85      0.71 o
   7  -7   6        2.03        1.48      0.62 o
  -8  -6   6       16.02       15.78      0.90 o
  -7  -6   6        4.74        4.69      0.71 o
  -6  -6   6       36.18       36.52      1.73 o
  -5  -6   6       15.21       15.75      1.00 o
  -4  -6   6       54.45       58.16      2.09 o
  -3  -6   6        4.78        8.17      1.34 o
  -2  -6   6        0.08       -0.04      0.44 o
  -1  -6   6      357.08      384.75      5.64 o
   0  -6   6        2.16        3.76      0.45 o
   1  -6   6       28.86       27.04      0.93 o
   2  -6   6       58.98       64.85      2.25 o
   3  -6   6        2.63        3.27      0.66 o
   4  -6   6        2.64        2.08      0.40 o
   5  -6   6       96.51       98.49      5.58 o
   6  -6   6       13.53       12.45      1.55 o
   7  -6   6        2.85        2.70      0.79 o
   8  -6   6        0.01        0.26      0.31 o
  -9  -5   6       29.36       29.37      1.47 o
  -8  -5   6        1.90        2.85      0.53 o
  -7  -5   6       10.06       11.94      1.37 o
  -6  -5   6        0.02        0.08      0.32 o
  -5  -5   6        0.01        0.18      0.59 o
  -4  -5   6        8.66       12.17      0.92 o
  -3  -5   6      246.50      259.82      4.93 o
  -2  -5   6       45.88       53.39      1.72 o
  -1  -5   6     1365.01     1459.69     17.68 o
   0  -5   6       21.76       27.32      1.02 o
   1  -5   6      861.25      977.88     10.74 o
   2  -5   6        0.03        0.25      0.43 o
   3  -5   6        7.63        8.23      1.65 o
   4  -5   6        0.00        0.33      0.65 o
   5  -5   6       43.71       41.23      1.46 o
   6  -5   6      130.51      129.99      5.28 o
   7  -5   6       24.21       24.02      1.92 o
   8  -5   6        0.59        0.34      0.32 o
  -9  -4   6       51.22       55.17      2.34 o
  -8  -4   6       25.92       25.43      1.36 o
  -7  -4   6       14.46       14.53      1.60 o
  -6  -4   6        1.74        2.02      0.51 o
  -5  -4   6        3.31        3.22      0.57 o
  -4  -4   6      237.89      252.88      5.19 o
  -3  -4   6      416.04      446.78     12.41 o
  -2  -4   6       25.62       25.31      1.05 o
  -1  -4   6      966.67     1086.72     13.66 o
   0  -4   6       42.05       47.93      1.34 o
   1  -4   6       91.50       80.68      2.58 o
   2  -4   6       54.91       64.14      1.68 o
   3  -4   6        7.42        9.58      0.91 o
   4  -4   6        6.25        4.99      1.43 o
   5  -4   6       15.63       14.54      1.30 o
   6  -4   6        1.45        1.03      0.44 o
   7  -4   6        0.12        0.30      0.51 o
   8  -4   6        2.40        2.45      0.55 o
  -9  -3   6        9.21        9.64      0.71 o
  -8  -3   6       30.00       31.02      1.54 o
  -7  -3   6        6.50        5.83      1.05 o
  -6  -3   6        0.02       -0.13      0.40 o
  -5  -3   6        1.68        0.84      0.60 o
  -4  -3   6       53.07       50.08      2.67 o
  -3  -3   6      117.36      122.43      4.19 o
  -2  -3   6      414.87      449.34      7.53 o
  -1  -3   6      968.47     1071.12     13.14 o
   0  -3   6       67.22       78.45      1.74 o
   1  -3   6      123.48      141.51      2.61 o
   2  -3   6       29.55       33.44      1.42 o
   3  -3   6        1.58        3.04      0.62 o
   4  -3   6       31.51       28.28      1.59 o
   5  -3   6       65.60       65.23      2.70 o
   6  -3   6        0.25        0.51      0.64 o
   7  -3   6        2.88        2.78      0.54 o
   8  -3   6        0.78        0.59      0.25 o
  -9  -2   6        0.01        0.08      0.38 o
  -8  -2   6       60.16       62.53      2.26 o
  -7  -2   6        0.62        0.66      0.71 o
  -6  -2   6       17.71       16.67      1.20 o
  -5  -2   6      141.73      146.25      7.42 o
  -4  -2   6        7.63       11.79      2.97 o
  -3  -2   6      355.74      389.16      9.24 o
  -2  -2   6        0.81        1.69      0.40 o
  -1  -2   6      685.52      756.68     10.37 o
   0  -2   6      299.43      315.44      3.84 o
   1  -2   6      140.91      146.55      2.22 o
   2  -2   6       50.49       37.01      4.21 o
   3  -2   6       32.02       29.46      1.72 o
   4  -2   6        2.33        4.11      1.31 o
   5  -2   6       84.66       90.36      3.34 o
   6  -2   6       64.12       62.27      3.44 o
   7  -2   6       16.51       15.18      1.05 o
   8  -2   6        2.53        3.41      0.40 o
  -9  -1   6       10.34       11.18      0.84 o
  -8  -1   6        0.38        1.66      0.49 o
  -7  -1   6        5.05        4.12      0.97 o
  -6  -1   6        0.58        0.31      0.47 o
  -5  -1   6       49.26       45.20      1.84 o
  -4  -1   6      427.18      457.35     10.09 o
  -3  -1   6        1.73        0.81      0.48 o
  -2  -1   6      232.05      247.70      4.42 o
  -1  -1   6        9.74       10.44      0.60 o
   0  -1   6       88.35       90.36      1.52 o
   1  -1   6       77.50      102.10      2.42 o
   2  -1   6      216.08      207.15      5.93 o
   3  -1   6       13.65        6.96      1.08 o
   4  -1   6      111.64      100.53      4.13 o
   5  -1   6       52.53       48.29      2.26 o
   6  -1   6        7.31        8.25      1.27 o
   7  -1   6       11.51       11.30      0.72 o
   8  -1   6        0.81        2.15      0.52 o
  -9   0   6       20.81       25.06      1.22 o
  -8   0   6       16.59       16.34      1.14 o
  -7   0   6        0.51        0.05      0.57 o
  -6   0   6        7.41        7.47      0.84 o
  -5   0   6       86.84       88.78      2.66 o
  -4   0   6      680.03      736.39     11.81 o
  -3   0   6       68.69       68.18      1.91 o
  -2   0   6       32.04       28.30      1.58 o
  -1   0   6      131.03      130.42      2.06 o
   0   0   6      189.83      209.69      2.75 o
   1   0   6      355.44      414.17     10.62 o
   2   0   6       92.85       90.71      3.48 o
   3   0   6       21.66       21.44      1.69 o
   4   0   6       11.11        7.94      1.20 o
   5   0   6       55.44       56.54      3.17 o
   6   0   6        3.30        1.64      0.69 o
   7   0   6       13.71       15.59      1.01 o
  -9   1   6       37.18       35.07      2.17 o
  -8   1   6       16.21       14.13      1.63 o
  -7   1   6        0.89        0.68      0.45 o
  -6   1   6        0.62        1.51      0.94 o
  -5   1   6        7.98        8.25      0.80 o
  -4   1   6      442.01      443.37     10.53 o
  -3   1   6      114.15      104.74      2.50 o
  -2   1   6       29.35       26.40      1.64 o
  -1   1   6       36.17       40.18      1.23 o
   0   1   6      370.96      421.75      9.31 o
   1   1   6       74.63       85.21      2.31 o
   2   1   6       58.91       52.51      2.57 o
   3   1   6       89.60       76.04      3.43 o
   5   1   6       13.08       12.75      1.46 o
   6   1   6        1.96        2.38      0.52 o
   7   1   6        6.22        5.61      0.93 o
 -10   2   6        2.36        1.96      0.48 o
  -9   2   6        0.37        0.23      0.58 o
  -8   2   6        0.01       -0.25      0.71 o
  -7   2   6        8.14        8.44      1.15 o
  -6   2   6        0.29        1.24      0.87 o
  -5   2   6        1.92        1.88      0.81 o
  -4   2   6       20.61       18.25      1.60 o
  -3   2   6        4.87        3.56      0.77 o
  -2   2   6      153.00      143.30      4.61 o
  -1   2   6       13.90       18.83      1.42 o
   0   2   6      300.92      335.89      6.07 o
   1   2   6      444.74      458.90      7.96 o
   2   2   6       21.56       21.43      1.66 o
   3   2   6       22.72       21.22      1.76 o
   4   2   6       14.47       11.03      1.39 o
   5   2   6        0.02        0.85      0.48 o
   6   2   6        9.71        9.24      0.84 o
   7   2   6        6.07        8.86      0.70 o
  -9   3   6        1.36        1.05      0.61 o
  -8   3   6        0.11       -0.29      0.74 o
  -7   3   6       22.23       20.90      1.97 o
  -6   3   6       35.79       35.71      2.23 o
  -5   3   6       32.55       33.75      2.40 o
  -4   3   6        0.60        0.73      0.78 o
  -3   3   6       83.99       82.56      3.48 o
  -2   3   6      242.66      231.20      6.62 o
  -1   3   6        2.39        2.96      0.57 o
   0   3   6      278.80      287.96      5.56 o
   1   3   6       64.39       56.27      2.90 o
   2   3   6      126.18      118.25      4.39 o
   3   3   6       15.73       11.48      1.33 o
   4   3   6      224.35      203.18      4.74 o
   5   3   6        3.30        3.06      0.94 o
   6   3   6        0.04       -0.13      0.35 o
   7   3   6        3.64        7.48      0.81 o
  -9   4   6        1.30        1.24      0.71 o
  -8   4   6        4.24        4.80      1.14 o
  -7   4   6       31.12       28.25      2.27 o
  -6   4   6      933.30      845.99     14.02 o
  -5   4   6       64.20       66.43      3.46 o
  -4   4   6       54.25       63.30      3.24 o
  -3   4   6       19.06       17.76      1.60 o
  -2   4   6        0.00       -0.09      0.43 o
  -1   4   6      333.16      339.61      6.43 o
   0   4   6      256.24      271.96      7.25 o
   1   4   6      359.57      349.96      6.62 o
   3   4   6       13.02       13.84      1.06 o
   4   4   6       86.29       76.09      2.60 o
   5   4   6       25.30       23.43      1.12 o
   6   4   6        3.59        4.01      0.52 o
  -9   5   6        0.67        0.19      0.53 o
  -8   5   6       11.76       12.31      1.00 o
  -7   5   6       12.66       11.11      1.06 o
  -6   5   6       12.46       10.08      1.42 o
  -5   5   6       85.45       79.43      3.84 o
  -4   5   6        4.89        5.96      0.75 o
  -3   5   6        4.73        5.07      0.69 o
  -2   5   6        5.75        6.29      0.74 o
  -1   5   6      243.32      256.37      5.36 o
   0   5   6       84.57       88.66      3.91 o
   1   5   6       80.91       84.72      3.89 o
   2   5   6       65.31       65.67      1.93 o
   3   5   6        2.94        2.96      0.61 o
   4   5   6       67.52       61.49      2.26 o
   5   5   6        0.08        0.38      0.40 o
   6   5   6       12.19       16.80      0.80 o
  -9   6   6        2.34        1.50      0.50 o
  -8   6   6        9.23        7.36      0.77 o
  -7   6   6        1.60        2.40      0.69 o
  -6   6   6      716.61      710.23     16.06 o
  -5   6   6      142.84      139.14      3.70 o
  -4   6   6        0.40       -0.43      0.43 o
  -3   6   6        0.24       -0.25      0.46 o
  -2   6   6        2.46        2.59      0.62 o
  -1   6   6       42.53       45.54      1.95 o
   0   6   6        6.49        7.58      1.31 o
   1   6   6      193.89      192.76      3.75 o
   2   6   6       33.50       35.84      1.44 o
   3   6   6       13.76       12.74      1.03 o
   4   6   6        7.23       11.55      0.93 o
   5   6   6        4.36        6.89      0.63 o
  -8   7   6       12.86       11.26      0.96 o
  -7   7   6       25.47       24.50      2.03 o
  -6   7   6        2.96        4.52      1.23 o
  -5   7   6       12.91       10.71      1.03 o
  -4   7   6        9.36       10.42      0.99 o
  -3   7   6        2.68        3.12      0.50 o
  -2   7   6       37.53       38.31      1.77 o
  -1   7   6       20.12       20.91      1.34 o
   0   7   6       82.40       86.76      2.45 o
   1   7   6      112.70      111.83      2.73 o
   2   7   6       15.85       14.90      1.10 o
   3   7   6       16.30       16.02      1.09 o
   4   7   6       42.75       51.11      2.50 o
  -8   8   6        4.10        3.22      0.70 o
  -7   8   6        0.65        0.76      0.76 o
  -6   8   6        2.44        2.32      1.05 o
  -5   8   6        8.67        9.93      1.49 o
  -4   8   6        0.76        0.65      0.42 o
  -3   8   6        2.28        1.46      0.52 o
  -2   8   6       21.73       21.86      1.98 o
  -1   8   6        6.76        7.12      0.86 o
   0   8   6      132.57      130.11      3.66 o
   1   8   6       20.83       16.36      1.21 o
   2   8   6       35.82       33.99      2.26 o
   3   8   6       12.55       11.30      1.21 o
   4   8   6       10.52       11.85      1.00 o
  -7   9   6       17.28       20.13      1.48 o
  -6   9   6        0.00        0.81      0.79 o
  -5   9   6        0.60        0.93      0.79 o
  -4   9   6        0.02        0.71      0.44 o
  -3   9   6        0.57        1.22      0.67 o
  -2   9   6        0.91        1.79      0.81 o
  -1   9   6      123.35      123.82      5.96 o
   0   9   6        9.49        8.19      0.88 o
   1   9   6       16.28       16.64      1.57 o
   2   9   6       17.95       17.44      1.46 o
   3   9   6        8.54        9.17      0.90 o
  -6  10   6       27.62       27.71      1.70 o
  -5  10   6        0.04        0.42      0.64 o
  -4  10   6        1.11        1.26      0.71 o
  -3  10   6        0.60        1.18      0.54 o
  -2  10   6        0.19       -0.02      0.44 o
  -1  10   6       35.22       37.98      1.96 o
   0  10   6       11.28        8.67      1.11 o
   1  10   6        0.00       -0.18      0.43 o
   2  10   6        0.10        0.20      0.35 o
  -5  11   6        3.46        2.33      0.54 o
  -4  11   6        2.46        1.19      0.73 o
  -3  11   6        1.48        1.58      0.59 o
  -2  11   6        2.28        2.17      0.65 o
  -1  11   6       18.63       17.50      1.34 o
   0  11   6        0.39        0.06      0.36 o
   0 -14   7       14.24       16.52      1.07 o
  -3 -13   7       10.15       15.00      1.05 o
  -2 -13   7        8.89       12.85      1.01 o
  -1 -13   7        3.42        2.93      0.70 o
   0 -13   7       23.98       24.76      1.67 o
   1 -13   7        5.73        5.71      0.59 o
   2 -13   7        0.30        1.35      0.48 o
   3 -13   7        3.54        3.82      0.45 o
  -4 -12   7        2.58        1.59      0.33 o
  -3 -12   7       28.79       27.46      1.67 o
  -2 -12   7       34.20       34.68      2.17 o
  -1 -12   7       16.84       16.72      1.06 o
   0 -12   7        0.59       -0.08      0.40 o
   1 -12   7       36.55       35.45      1.60 o
   2 -12   7        7.43        5.56      0.69 o
   3 -12   7        2.67        2.16      0.48 o
   4 -12   7        3.90        3.33      0.77 o
   5 -12   7        0.08        0.03      0.39 o
  -5 -11   7        0.05        0.35      0.28 o
  -4 -11   7        1.24        0.93      0.37 o
  -3 -11   7        5.65        3.96      0.58 o
  -2 -11   7        1.79        1.45      0.47 o
  -1 -11   7        2.37        2.20      0.55 o
   0 -11   7        0.20        0.80      0.44 o
   1 -11   7       17.64       15.19      1.15 o
   2 -11   7       10.29        9.34      0.91 o
   3 -11   7       69.61       68.35      3.28 o
   4 -11   7        0.01        0.31      0.62 o
   5 -11   7        3.22        1.71      0.65 o
  -6 -10   7        1.14        1.49      0.30 o
  -5 -10   7        8.90        7.46      0.70 o
  -4 -10   7       10.98       11.02      1.22 o
  -3 -10   7       15.63       16.90      1.71 o
  -2 -10   7        7.13        8.18      0.87 o
  -1 -10   7       18.35       17.21      1.22 o
   0 -10   7      143.56      136.98      3.71 o
   1 -10   7        0.04        0.87      0.66 o
   2 -10   7       93.40       86.00      4.12 o
   3 -10   7       37.74       36.63      2.61 o
   4 -10   7        6.87        6.18      1.17 o
   5 -10   7        7.33        7.82      1.11 o
   6 -10   7        0.08       -0.06      0.33 o
  -6  -9   7        0.30        0.08      0.31 o
  -5  -9   7       18.23       16.42      1.09 o
  -4  -9   7       18.64       15.86      1.52 o
  -3  -9   7      394.04      401.85      7.76 o
  -2  -9   7      108.53      105.60      2.56 o
  -1  -9   7      169.90      174.41      3.48 o
   0  -9   7       27.95       28.89      1.27 o
   1  -9   7       50.25       52.75      1.93 o
   2  -9   7       14.74       12.81      1.58 o
   3  -9   7        0.88        0.32      0.45 o
   4  -9   7       29.92       34.49      1.72 o
   5  -9   7       68.09       74.38      2.44 o
   6  -9   7        0.27        0.40      0.59 o
  -7  -8   7        0.09       -0.23      0.48 o
  -6  -8   7       17.07       18.01      1.10 o
  -5  -8   7       14.23       14.24      1.07 o
  -4  -8   7       96.02       96.72      2.92 o
  -3  -8   7      651.86      696.80      9.66 o
  -2  -8   7      167.85      162.16      4.25 o
  -1  -8   7      378.01      361.62      9.82 o
   0  -8   7      276.81      257.71      4.46 o
   1  -8   7      249.61      249.59      7.70 o
   2  -8   7       93.00       87.12      2.32 o
   3  -8   7       76.91       74.13      1.86 o
   4  -8   7      122.51      124.28      3.59 o
   5  -8   7        5.84        5.94      1.15 o
   6  -8   7       16.03       16.20      0.99 o
   7  -8   7        0.21       -0.21      0.34 o
  -8  -7   7        0.32        0.63      0.42 o
  -7  -7   7        0.17        0.59      0.52 o
  -6  -7   7        3.19        4.09      0.62 o
  -5  -7   7       80.15       74.69      2.62 o
  -4  -7   7       38.36       46.61      1.97 o
  -3  -7   7      390.58      399.32      8.33 o
  -2  -7   7       75.37       69.31      2.25 o
  -1  -7   7       12.50       12.21      0.98 o
   0  -7   7      425.48      415.18      6.32 o
   1  -7   7      137.12      138.30      3.62 o
   2  -7   7       37.70       41.67      1.51 o
   3  -7   7       29.85       33.16      1.08 o
   4  -7   7       48.43       55.36      1.61 o
   5  -7   7        1.99        1.85      0.51 o
   6  -7   7        0.40        0.04      0.58 o
   7  -7   7        6.38        7.35      0.91 o
  -8  -6   7        9.02       11.35      0.87 o
  -7  -6   7        0.16        0.55      0.65 o
  -6  -6   7       41.78       42.31      2.74 o
  -5  -6   7       81.20       87.85      2.45 o
  -4  -6   7       71.10       66.78      3.41 o
  -3  -6   7      169.44      169.62      3.99 o
  -2  -6   7        0.24        0.65      0.52 o
  -1  -6   7      219.05      211.37      4.66 o
   0  -6   7       62.15       64.24      1.77 o
   1  -6   7       47.55       52.59      1.63 o
   2  -6   7       54.26       48.25      2.01 o
   3  -6   7       57.89       52.55      3.18 o
   4  -6   7      215.11      224.80      4.99 o
   5  -6   7      178.67      173.06      6.37 o
   6  -6   7      119.82      122.50      4.91 o
   7  -6   7        5.68        5.39      0.86 o
  -8  -5   7        5.00        4.30      0.60 o
  -7  -5   7        4.47        5.50      1.11 o
  -6  -5   7        7.07        8.17      1.33 o
  -5  -5   7       80.21       85.34      2.27 o
  -4  -5   7      161.31      161.42      3.95 o
  -3  -5   7       11.88       13.44      0.95 o
  -2  -5   7      210.55      205.90      6.21 o
  -1  -5   7        1.86        1.64      0.31 o
   0  -5   7      158.04      145.19      2.85 o
   1  -5   7       26.35       26.68      1.12 o
   2  -5   7       39.14       41.14      3.04 o
   3  -5   7        5.63        6.24      0.83 o
   4  -5   7      110.02      111.84      2.85 o
   5  -5   7      202.62      206.93      7.16 o
   6  -5   7       88.14       90.03      4.14 o
   7  -5   7        3.59        3.24      0.75 o
  -9  -4   7        1.54        2.22      0.36 o
  -8  -4   7        0.19       -0.03      0.37 o
  -7  -4   7        0.30       -0.60      0.60 o
  -6  -4   7       21.12       18.84      1.80 o
  -5  -4   7        3.00        3.10      0.62 o
  -4  -4   7       26.78       25.16      2.54 o
  -3  -4   7       10.64       13.38      1.34 o
  -2  -4   7        2.62        2.54      0.74 o
  -1  -4   7      181.90      193.72      4.13 o
   0  -4   7        8.17       11.44      0.89 o
   1  -4   7        7.53       10.52      0.70 o
   2  -4   7       23.45       20.71      1.00 o
   3  -4   7       78.92       71.54      2.01 o
   4  -4   7       14.90       15.45      0.88 o
   5  -4   7       25.59       23.63      1.50 o
   6  -4   7      100.12       93.85      4.25 o
   7  -4   7        1.84        1.56      0.41 o
  -9  -3   7        2.70        2.66      0.42 o
  -8  -3   7        2.72        2.91      0.58 o
  -7  -3   7        1.42        0.63      0.68 o
  -6  -3   7        0.02       -0.45      0.48 o
  -5  -3   7       10.47        9.59      1.29 o
  -4  -3   7        0.74        1.23      0.44 o
  -3  -3   7      375.93      403.87     10.21 o
  -2  -3   7      125.07      139.96      3.23 o
  -1  -3   7      982.20     1017.59     12.72 o
   0  -3   7     1050.50     1059.17     13.23 o
   1  -3   7        3.11        5.63      2.62 o
   2  -3   7        5.10        6.07      0.58 o
   3  -3   7        0.06        0.24      0.65 o
   4  -3   7      664.63      668.33     10.16 o
   5  -3   7       17.65       17.33      1.33 o
   6  -3   7       22.47       18.37      1.25 o
   7  -3   7        0.01       -0.12      0.41 o
  -9  -2   7        1.15        0.72      0.38 o
  -8  -2   7        7.67        6.66      0.76 o
  -7  -2   7        0.40        1.11      0.72 o
  -6  -2   7       18.65       17.00      1.04 o
  -5  -2   7       68.55       71.35      3.42 o
  -4  -2   7       22.99       23.91      1.22 o
  -3  -2   7      312.24      317.22     17.84 o
  -2  -2   7        0.30        1.13      0.38 o
  -1  -2   7     1505.81     1581.84     19.36 o
   0  -2   7      328.52      371.97      5.99 o
   1  -2   7      125.02      124.87      3.04 o
   2  -2   7        2.78        2.62      0.70 o
   3  -2   7       24.46       19.57      1.30 o
   4  -2   7      943.05      954.57     12.93 o
   5  -2   7       75.50       70.90      2.59 o
   6  -2   7        1.36        0.33      0.42 o
   7  -2   7       13.20       16.58      0.94 o
  -9  -1   7        7.37        6.64      0.64 o
  -8  -1   7        0.13       -0.02      0.38 o
  -7  -1   7       16.64       14.38      1.66 o
  -6  -1   7       75.75       73.27      2.30 o
  -5  -1   7        8.33        7.52      0.87 o
  -4  -1   7        7.22        7.59      0.72 o
  -3  -1   7       71.20       74.79      2.96 o
  -2  -1   7       13.19       14.10      0.67 o
  -1  -1   7      518.88      566.80      6.42 o
   0  -1   7       15.30       19.08      0.68 o
   1  -1   7        8.04        6.03      0.49 o
   2  -1   7       12.28       11.63      1.23 o
   3  -1   7        0.18        0.20      0.67 o
   4  -1   7      448.56      466.89      9.01 o
   5  -1   7        0.03        0.30      0.64 o
   6  -1   7        2.71        4.22      0.82 o
   7  -1   7        0.76        1.22      0.56 o
  -9   0   7        3.95        3.56      0.84 o
  -8   0   7       26.30       27.02      2.18 o
  -7   0   7        0.11       -0.09      0.40 o
  -6   0   7       93.94       89.70      2.80 o
  -5   0   7        0.37        0.52      0.40 o
  -4   0   7        0.36        0.51      0.36 o
  -3   0   7        6.19        4.95      0.56 o
  -2   0   7       69.55       74.04      2.07 o
  -1   0   7       84.11       91.88      2.25 o
   0   0   7       12.85       16.14      0.55 o
   1   0   7        8.67       11.53      0.65 o
   2   0   7        2.46        1.55      0.56 o
   3   0   7       26.61       25.11      1.96 o
   4   0   7      174.54      168.40      5.95 o
   5   0   7       63.39       48.54      2.06 o
   6   0   7       31.69       29.71      1.49 o
   7   0   7        0.17        0.51      0.35 o
  -9   1   7        0.45        0.51      0.53 o
  -8   1   7       34.71       32.79      2.39 o
  -7   1   7        6.57        5.97      0.81 o
  -6   1   7        6.05        5.74      0.59 o
  -5   1   7      152.27      151.52      3.68 o
  -4   1   7        3.69        3.20      0.69 o
  -3   1   7       18.40       19.51      1.01 o
  -2   1   7       51.40       47.10      2.11 o
  -1   1   7     1015.56     1032.30     22.29 o
   0   1   7      118.43      123.28      2.98 o
   1   1   7       31.13       35.47      1.88 o
   2   1   7       54.05       46.52      2.56 o
   3   1   7       20.04       19.84      1.75 o
   4   1   7       94.16       82.15      3.94 o
   5   1   7        0.01       -0.19      0.57 o
   6   1   7        0.04        0.02      0.56 o
   7   1   7        0.35        0.37      0.29 o
  -9   2   7        0.07       -0.53      0.58 o
  -8   2   7       11.74        8.22      1.30 o
  -7   2   7        6.10        5.69      0.80 o
  -6   2   7       72.67       66.60      2.38 o
  -5   2   7       87.32       87.78      3.98 o
  -4   2   7       10.58       12.71      1.41 o
  -3   2   7       20.70       20.52      1.69 o
  -2   2   7       55.16       56.84      2.72 o
  -1   2   7      153.55      151.49      3.55 o
   0   2   7      200.72      229.72      4.77 o
   1   2   7        1.87        3.62      0.63 o
   2   2   7        5.58        4.45      0.92 o
   3   2   7       92.94       87.01      3.98 o
   4   2   7       39.60       37.61      2.63 o
   5   2   7        6.68        3.75      0.91 o
   6   2   7        0.15       -0.05      0.35 o
  -9   3   7        5.13        5.21      0.98 o
  -8   3   7        0.02       -0.28      0.63 o
  -7   3   7        0.01        3.22      0.88 o
  -6   3   7      180.22      172.26      4.27 o
  -5   3   7       81.30       76.96      3.78 o
  -4   3   7        6.31        6.33      1.15 o
  -3   3   7        5.19        5.64      1.02 o
  -2   3   7       74.47       64.64      2.17 o
  -1   3   7      565.56      599.06     10.16 o
   0   3   7       20.80       18.22      1.17 o
   1   3   7       48.47       50.79      2.88 o
   2   3   7       49.82       51.15      2.81 o
   3   3   7        3.32        3.23      0.94 o
   4   3   7       19.36       13.89      1.62 o
   5   3   7        1.12        2.32      1.37 o
   6   3   7        2.80        2.63      0.43 o
  -9   4   7       15.45       17.45      1.47 o
  -8   4   7       23.43       22.17      2.16 o
  -7   4   7       18.25       13.82      1.62 o
  -6   4   7      317.68      297.68      6.23 o
  -5   4   7       42.85       38.35      2.47 o
  -4   4   7        2.18        1.64      0.71 o
  -3   4   7       45.32       44.78      1.86 o
  -2   4   7        0.68        2.81      1.78 o
  -1   4   7        6.22        6.09      0.78 o
   0   4   7      221.63      232.29      6.66 o
   1   4   7       35.49       36.56      2.49 o
   2   4   7      220.73      218.92      6.01 o
   3   4   7        1.51        0.95      0.72 o
   4   4   7       20.54       17.10      0.94 o
   5   4   7        2.02        1.64      0.50 o
   6   4   7        8.49        9.98      0.94 o
  -9   5   7        0.93        0.79      0.84 o
  -8   5   7       30.98       33.24      1.52 o
  -7   5   7        3.59        3.08      0.62 o
  -6   5   7       33.59       30.25      2.28 o
  -5   5   7       20.45       20.21      1.79 o
  -4   5   7        6.33        5.81      1.07 o
  -3   5   7       54.40       57.20      2.18 o
  -2   5   7        3.47        4.91      1.71 o
  -1   5   7       30.41       31.56      1.61 o
   0   5   7        1.55        0.93      0.72 o
   1   5   7       61.10       62.35      2.91 o
   2   5   7       23.71       22.96      1.14 o
   3   5   7       33.11       32.79      1.61 o
   4   5   7        1.67        1.39      0.45 o
   5   5   7        0.06        0.23      0.30 o
  -8   6   7       50.29       48.36      2.32 o
  -7   6   7        0.22        0.82      0.95 o
  -6   6   7       22.49       21.02      1.34 o
  -5   6   7       12.53       10.83      1.16 o
  -4   6   7       19.20       20.15      1.05 o
  -3   6   7       10.66       10.08      0.94 o
  -2   6   7        0.21        1.16      0.41 o
  -1   6   7        4.74        3.60      0.43 o
   0   6   7       97.37       96.58      2.44 o
   1   6   7      134.66      123.44      4.44 o
   2   6   7       37.49       37.74      1.75 o
   3   6   7        2.58        2.71      0.97 o
   4   6   7        0.48        0.63      0.37 o
  -8   7   7        2.09        2.14      0.78 o
  -7   7   7        0.13       -0.15      0.79 o
  -6   7   7       20.55       21.08      2.03 o
  -5   7   7        2.49        1.98      0.61 o
  -4   7   7        7.35        6.67      0.84 o
  -3   7   7        0.46        0.44      0.49 o
  -2   7   7       60.61       59.65      2.32 o
  -1   7   7      247.55      253.69      4.56 o
   0   7   7       17.43       16.99      1.18 o
   1   7   7       42.77       42.94      1.76 o
   2   7   7        0.02       -0.34      0.43 o
   3   7   7        1.50        1.23      0.41 o
   4   7   7        2.21        5.24      0.70 o
  -8   8   7        0.74        1.41      0.55 o
  -7   8   7        0.94        0.15      0.69 o
  -6   8   7       36.93       37.05      2.39 o
  -5   8   7        5.44        5.43      0.73 o
  -4   8   7        2.46        2.35      0.58 o
  -3   8   7       15.51       14.91      1.61 o
  -2   8   7       13.33       13.74      1.59 o
  -1   8   7        4.16        5.00      0.60 o
   0   8   7      282.95      288.55      4.86 o
   1   8   7        0.06        0.59      0.58 o
   2   8   7        0.43        0.62      0.45 o
   3   8   7        0.23        0.01      0.41 o
  -7   9   7       15.37       14.43      1.17 o
  -6   9   7       32.10       36.66      2.11 o
  -5   9   7        9.48        9.41      0.80 o
  -4   9   7        3.99        3.24      0.58 o
  -3   9   7       12.58       14.49      1.50 o
  -2   9   7       50.98       51.64      2.97 o
  -1   9   7      119.55      130.26      3.43 o
   0   9   7       31.17       31.57      1.50 o
   1   9   7        1.89        1.81      0.56 o
   2   9   7        7.21        8.14      0.84 o
  -6  10   7        4.02        3.84      0.69 o
  -5  10   7        0.47        1.57      0.63 o
  -4  10   7        0.71        0.65      0.43 o
  -3  10   7        4.79        5.11      1.14 o
  -2  10   7        6.57        7.82      0.73 o
  -1  10   7        0.42        0.52      0.38 o
   0  10   7       11.17       11.10      1.04 o
   1  10   7        2.73        2.68      0.49 o
  -4  11   7        0.14        0.00      0.32 o
  -3  11   7        0.37        1.22      0.41 o
  -2  11   7        0.13        0.24      0.36 o
  -1  11   7        1.15        1.53      0.41 o
  -1 -13   8        0.57        0.50      0.46 o
   0 -13   8        9.39       12.30      0.76 o
   1 -13   8        6.02        7.23      0.87 o
   2 -13   8       34.79       36.23      1.24 o
   3 -13   8        0.77        0.64      0.42 o
  -4 -12   8        1.19        1.19      0.45 o
  -3 -12   8        6.70        9.57      0.69 o
  -2 -12   8        6.97        7.89      1.01 o
  -1 -12   8        9.08       11.71      0.89 o
   0 -12   8        3.64        4.03      0.60 o
   1 -12   8       16.80       15.77      1.02 o
   2 -12   8        4.35        6.99      0.69 o
   3 -12   8        0.03       -0.24      0.49 o
   4 -12   8        0.60        0.15      0.44 o
  -5 -11   8       11.61       18.56      1.28 o
  -4 -11   8       10.41       13.45      0.84 o
  -3 -11   8       10.08       12.03      0.84 o
  -2 -11   8        2.04        2.84      0.87 o
  -1 -11   8        0.58        0.43      0.39 o
   0 -11   8        1.28        0.88      0.78 o
   1 -11   8       28.81       25.61      1.41 o
   2 -11   8       60.56       53.17      3.02 o
   3 -11   8        3.58        2.29      0.81 o
   4 -11   8        4.56        3.27      0.77 o
   5 -11   8        0.40       -0.34      0.44 o
  -6 -10   8        2.30        4.00      0.63 o
  -5 -10   8       11.64       12.32      1.30 o
  -4 -10   8        3.86        3.06      0.58 o
  -3 -10   8        1.53        0.79      0.43 o
  -2 -10   8       19.09       18.63      1.41 o
  -1 -10   8       42.54       43.49      1.93 o
   0 -10   8       88.42       83.49      3.84 o
   1 -10   8       17.24       14.88      1.66 o
   2 -10   8       10.47        8.10      1.36 o
   3 -10   8       43.48       40.84      2.67 o
   4 -10   8        0.71        0.01      0.55 o
   5 -10   8        2.01        1.50      0.58 o
  -6  -9   8       35.19       39.00      2.18 o
  -5  -9   8       72.94       67.66      3.30 o
  -4  -9   8       12.53       12.48      1.44 o
  -3  -9   8        4.38        5.13      0.75 o
  -2  -9   8       24.31       24.33      1.41 o
  -1  -9   8      387.38      384.50      6.05 o
   0  -9   8        0.05        0.06      0.47 o
   1  -9   8        1.63        2.20      0.50 o
   2  -9   8       73.17       64.24      3.50 o
   3  -9   8       19.84       18.69      1.31 o
   4  -9   8      170.55      162.62      4.06 o
   5  -9   8        0.03       -0.04      0.36 o
  -7  -8   8        0.51        0.71      0.51 o
  -6  -8   8       34.26       33.59      2.25 o
  -5  -8   8        8.44        8.84      1.32 o
  -4  -8   8        6.19        5.67      1.06 o
  -3  -8   8       17.43       18.82      1.26 o
  -2  -8   8      208.08      211.05      4.80 o
  -1  -8   8      321.64      330.14      6.54 o
   0  -8   8      308.28      297.55      5.05 o
   1  -8   8        2.84        3.36      0.45 o
   2  -8   8       29.96       26.32      1.08 o
   3  -8   8       43.01       37.51      1.85 o
   4  -8   8       22.47       25.78      1.49 o
   5  -8   8        3.18        3.29      0.77 o
   6  -8   8        2.32        1.76      0.61 o
  -8  -7   8        0.23       -0.37      0.37 o
  -7  -7   8        7.06        8.88      1.15 o
  -6  -7   8        0.14        0.43      0.61 o
  -5  -7   8      107.43      101.63      6.55 o
  -4  -7   8        0.07        1.11      0.55 o
  -3  -7   8      120.78      114.89      2.64 o
  -2  -7   8        6.20        6.59      1.06 o
  -1  -7   8     1005.80      957.38     15.70 o
   0  -7   8       44.62       38.51      1.23 o
   1  -7   8        8.92       10.12      0.98 o
   2  -7   8        0.52        0.86      0.30 o
   3  -7   8      136.30      127.35      2.58 o
   4  -7   8      266.07      277.21     12.68 o
   5  -7   8        9.74        8.41      1.31 o
   6  -7   8        0.20       -0.28      0.51 o
   7  -7   8        2.62        3.29      0.53 o
  -8  -6   8        2.96        2.57      0.67 o
  -7  -6   8        7.22        6.40      1.10 o
  -6  -6   8       73.62       71.85      3.65 o
  -5  -6   8        7.08        6.81      0.68 o
  -4  -6   8        3.93        3.96      0.67 o
  -3  -6   8        3.98        3.15      0.68 o
  -2  -6   8      440.07      417.91     11.00 o
  -1  -6   8        9.78       11.67      3.71 o
   0  -6   8       28.63       29.51      1.23 o
   1  -6   8        0.17        0.17      0.47 o
   2  -6   8        7.76        9.18      0.96 o
   3  -6   8      369.06      372.93      6.16 o
   4  -6   8       10.19        9.96      1.40 o
   5  -6   8       25.54       21.29      1.99 o
   6  -6   8        0.04       -0.01      0.52 o
   7  -6   8        1.97        2.72      0.59 o
  -8  -5   8        2.11        1.89      0.44 o
  -7  -5   8        4.89        3.97      0.98 o
  -6  -5   8        1.42        0.52      0.68 o
  -5  -5   8        8.55        8.50      0.62 o
  -4  -5   8       30.16       28.01      1.51 o
  -3  -5   8        1.96        2.27      0.76 o
  -2  -5   8       65.48       60.43      2.98 o
  -1  -5   8       84.03       97.63      4.45 o
   0  -5   8       14.91       11.00      0.75 o
   1  -5   8      107.72      101.51      2.44 o
   2  -5   8        8.41        6.94      0.84 o
   3  -5   8      618.56      631.88     11.24 o
   4  -5   8       91.01      100.40      3.25 o
   5  -5   8       26.37       26.36      2.21 o
   6  -5   8        0.30        0.26      0.56 o
   7  -5   8        0.39        0.37      0.37 o
  -9  -4   8        0.43        0.16      0.23 o
  -8  -4   8        8.28        8.99      1.02 o
  -7  -4   8        6.66        6.10      1.12 o
  -6  -4   8       32.64       31.82      1.35 o
  -5  -4   8        2.22        2.33      0.35 o
  -4  -4   8        0.82        0.73      0.46 o
  -3  -4   8      235.65      254.20      7.49 o
  -2  -4   8       64.62       55.53      2.18 o
  -1  -4   8       11.80       10.15      0.70 o
   0  -4   8       91.65       91.92      2.19 o
   1  -4   8       11.71       11.36      0.77 o
   2  -4   8        0.12        0.83      1.25 o
   3  -4   8      218.31      210.78      7.13 o
   4  -4   8       50.85       55.22      2.32 o
   5  -4   8       10.95       14.72      1.68 o
   6  -4   8        0.22        0.84      0.36 o
   7  -4   8        0.00        0.35      0.39 o
  -9  -3   8        2.02        2.20      0.38 o
  -8  -3   8        0.01        1.08      0.41 o
  -7  -3   8        0.70        1.35      0.78 o
  -6  -3   8       27.69       27.75      1.27 o
  -5  -3   8      101.12      100.62      3.07 o
  -4  -3   8       21.45       21.02      1.27 o
  -3  -3   8      863.63      911.34     20.53 o
  -2  -3   8       12.43       14.23      0.95 o
  -1  -3   8      638.76      699.90      9.82 o
   0  -3   8        7.81        9.82      0.68 o
   1  -3   8        0.27        0.68      0.34 o
   2  -3   8        0.45        0.93      0.46 o
   3  -3   8        0.26       -0.22      0.75 o
   4  -3   8      328.61      332.84      6.95 o
   5  -3   8       68.64       71.91      3.66 o
   6  -3   8        0.01       -0.04      0.44 o
   7  -3   8        2.15        3.71      0.42 o
  -9  -2   8        4.30        4.26      0.79 o
  -8  -2   8        0.17        0.22      0.60 o
  -7  -2   8        0.82        0.83      0.80 o
  -6  -2   8       77.59       81.81      2.24 o
  -5  -2   8      131.69      132.54      5.08 o
  -4  -2   8        0.22        0.39      0.39 o
  -3  -2   8      314.72      335.00      9.02 o
  -2  -2   8       66.21       73.04      3.35 o
  -1  -2   8       10.65       11.18      0.59 o
   0  -2   8       22.18       26.17      1.03 o
   1  -2   8       10.83       10.20      0.70 o
   2  -2   8       16.38       16.99      1.11 o
   3  -2   8       44.97       43.59      1.91 o
   4  -2   8       14.07       11.77      0.86 o
   5  -2   8        1.40        2.28      0.63 o
   6  -2   8        3.44        2.24      0.44 o
   7  -2   8        0.78        1.05      0.43 o
  -9  -1   8        3.63        3.56      0.82 o
  -8  -1   8        0.01       -0.32      0.70 o
  -7  -1   8        1.75        2.13      0.58 o
  -6  -1   8       13.78       13.02      0.87 o
  -5  -1   8        1.33        1.42      0.44 o
  -4  -1   8       84.87       93.62      2.66 o
  -3  -1   8      238.62      255.22      6.40 o
  -2  -1   8        8.80       10.41      0.62 o
  -1  -1   8        8.20        9.40      0.52 o
   0  -1   8       40.99       43.70      1.12 o
   1  -1   8        7.84       10.95      0.69 o
   2  -1   8       43.46       38.73      2.61 o
   3  -1   8      108.24      105.35      4.51 o
   4  -1   8       14.84       17.49      1.02 o
   5  -1   8       10.43       10.31      1.31 o
   6  -1   8        8.63       10.63      1.21 o
   7  -1   8        0.42        0.49      0.41 o
  -9   0   8        1.11        1.18      0.58 o
  -8   0   8        0.20        0.06      0.69 o
  -7   0   8       22.93       21.59      1.71 o
  -6   0   8       14.12       12.50      0.73 o
  -5   0   8       38.94       37.68      1.68 o
  -4   0   8        3.95        4.55      0.61 o
  -3   0   8      102.74      104.94      2.82 o
  -2   0   8       75.13       73.89      2.74 o
  -1   0   8       69.70       69.48      1.44 o
   0   0   8        0.26       -0.05      0.26 o
   1   0   8        3.02        3.40      0.53 o
   2   0   8       27.39       20.72      1.76 o
   3   0   8       94.34      110.33      4.54 o
   4   0   8      156.73      156.66      5.79 o
   5   0   8       32.16       27.75      2.17 o
   6   0   8        5.52        6.38      0.70 o
  -9   1   8        2.43        1.89      0.69 o
  -8   1   8        0.41       -0.11      0.73 o
  -7   1   8        0.91        0.47      0.44 o
  -6   1   8      209.96      208.06      4.81 o
  -5   1   8        6.78        6.97      1.16 o
  -4   1   8        4.47        3.93      0.91 o
  -3   1   8        8.93        9.28      1.65 o
  -2   1   8       35.98       32.40      2.36 o
  -1   1   8       28.94       28.68      1.37 o
   0   1   8       23.99       23.86      1.26 o
   1   1   8        1.20        0.94      0.45 o
   2   1   8       69.62       62.23      3.17 o
   3   1   8       49.37       50.33      2.99 o
   4   1   8       30.21       29.21      2.30 o
   5   1   8       21.02       17.37      1.22 o
   6   1   8        4.11        7.33      0.83 o
  -9   2   8        0.01       -0.24      0.56 o
  -8   2   8        0.30        0.54      0.69 o
  -7   2   8        3.56        3.67      0.70 o
  -6   2   8      175.25      176.18      4.34 o
  -5   2   8       22.81       21.77      1.90 o
  -4   2   8        2.00        2.68      0.85 o
  -3   2   8        2.22        1.56      0.69 o
  -2   2   8       74.65       81.74      3.54 o
  -1   2   8      195.70      201.75      4.48 o
   0   2   8       63.83       66.68      2.29 o
   1   2   8        2.17        1.93      0.73 o
   2   2   8        1.98        0.57      0.41 o
   3   2   8       55.26       55.70      2.27 o
   4   2   8        5.44        5.76      2.32 o
   5   2   8       11.01       11.97      0.98 o
   6   2   8        0.07        1.23      0.38 o
  -9   3   8        0.12       -0.21      0.40 o
  -8   3   8        0.03       -0.17      0.64 o
  -7   3   8        0.09        0.33      0.48 o
  -6   3   8      108.23       98.17      3.04 o
  -5   3   8        0.57        0.94      0.60 o
  -4   3   8        0.35       -0.21      0.70 o
  -3   3   8       23.82       25.56      2.00 o
  -2   3   8       84.37       86.04      2.69 o
  -1   3   8        0.01       -0.02      0.48 o
   0   3   8       68.39       69.24      2.44 o
   1   3   8       23.93       19.72      2.33 o
   2   3   8        0.08       -0.40      0.40 o
   3   3   8        8.01        7.51      0.87 o
   4   3   8        0.66       -0.27      0.44 o
   5   3   8        8.61        8.44      1.21 o
   6   3   8        4.89        8.02      0.84 o
  -9   4   8        5.10        5.84      0.75 o
  -8   4   8        1.75        1.47      0.76 o
  -7   4   8        0.16        0.12      0.63 o
  -6   4   8        1.01        1.55      0.53 o
  -5   4   8        0.02       -0.61      0.61 o
  -4   4   8       40.01       38.18      2.50 o
  -3   4   8       25.71       25.19      1.43 o
  -2   4   8      144.21      144.63      3.79 o
  -1   4   8       58.34       55.73      2.18 o
   0   4   8       40.68       43.61      2.77 o
   1   4   8       20.73       22.13      1.35 o
   2   4   8        7.51        5.35      1.13 o
   3   4   8        2.54        2.25      0.54 o
   4   4   8        7.67        7.43      0.78 o
   5   4   8        9.05       13.28      1.24 o
  -8   5   8       10.50       10.98      0.67 o
  -7   5   8        6.89        5.03      0.72 o
  -6   5   8        1.18        2.36      0.78 o
  -5   5   8        6.69        6.16      0.77 o
  -4   5   8       31.19       29.59      1.57 o
  -3   5   8        0.86        0.81      0.40 o
  -2   5   8       21.54       19.58      1.07 o
  -1   5   8       29.71       29.44      1.31 o
   0   5   8       35.67       38.00      1.83 o
   1   5   8       20.16       20.71      1.38 o
   2   5   8      115.53      110.22      4.70 o
   3   5   8        8.27        7.64      1.18 o
   4   5   8        0.10        0.47      0.48 o
   5   5   8        4.45        8.13      0.81 o
  -8   6   8      107.90      105.55      3.77 o
  -7   6   8       15.29       14.26      1.02 o
  -6   6   8       11.56       10.45      1.00 o
  -5   6   8        4.15        3.41      0.66 o
  -4   6   8        0.65        0.06      0.44 o
  -3   6   8       24.43       26.11      1.51 o
  -2   6   8       48.53       45.90      1.66 o
  -1   6   8      180.94      181.29      4.55 o
   0   6   8       43.36       44.49      2.01 o
   1   6   8       11.15       12.03      1.05 o
   2   6   8       23.15       17.52      1.71 o
   3   6   8       18.29       15.46      1.49 o
   4   6   8        3.12        4.76      0.71 o
  -8   7   8        1.32        1.75      0.67 o
  -7   7   8       15.52       15.16      1.52 o
  -6   7   8        1.75        2.47      0.59 o
  -5   7   8        0.83        0.71      0.47 o
  -4   7   8        1.07        1.71      0.54 o
  -3   7   8       43.34       39.03      2.63 o
  -2   7   8       37.10       37.40      1.83 o
  -1   7   8       30.12       31.88      1.33 o
   0   7   8        6.16        5.13      0.60 o
   1   7   8        1.32        0.79      0.76 o
   2   7   8       36.88       39.03      1.54 o
   3   7   8        1.05        0.84      0.47 o
  -7   8   8       20.95       23.90      1.56 o
  -6   8   8        0.28        0.20      0.58 o
  -5   8   8        0.06       -0.43      0.43 o
  -4   8   8        0.34       -0.71      1.37 o
  -3   8   8        3.52        2.60      0.89 o
  -2   8   8        2.86        1.92      0.52 o
  -1   8   8       59.90       63.41      1.82 o
   0   8   8        8.78        8.39      0.65 o
   1   8   8        8.01        8.52      1.02 o
   2   8   8        5.77        7.49      0.79 o
  -6   9   8        0.65        1.03      0.61 o
  -5   9   8        0.01        0.65      0.38 o
  -4   9   8        3.95        4.07      0.99 o
  -3   9   8        0.00        0.25      0.52 o
  -2   9   8       17.89       19.44      1.13 o
  -1   9   8       29.05       28.61      1.33 o
   0   9   8       11.07        8.89      0.96 o
   1   9   8        8.85        8.41      0.78 o
  -4  10   8        3.06        2.54      0.36 o
  -3  10   8        3.06        3.01      0.57 o
  -2  10   8       18.05       18.15      0.91 o
  -1  10   8        3.43        2.60      0.49 o
  -2 -13   9        2.21        2.61      0.53 o
  -1 -13   9        3.98        4.73      0.64 o
   0 -13   9        0.00       -0.07      0.36 o
   1 -13   9        5.28        3.87      0.70 o
   2 -13   9        5.12        5.86      0.73 o
  -4 -12   9        4.11        3.91      0.64 o
  -3 -12   9        0.17        0.28      0.48 o
  -2 -12   9       13.76       17.25      1.36 o
  -1 -12   9        2.44        3.44      0.50 o
   0 -12   9        0.07        0.34      0.70 o
   1 -12   9        0.00        0.40      0.58 o
   2 -12   9        4.09        3.78      0.82 o
   3 -12   9        0.10        0.01      0.44 o
  -5 -11   9       11.64       16.37      1.17 o
  -4 -11   9        9.03       13.35      1.25 o
  -3 -11   9        3.89        5.06      0.86 o
  -2 -11   9       26.86       27.58      1.38 o
  -1 -11   9       47.13       48.76      2.91 o
   0 -11   9        0.00        0.12      0.66 o
   1 -11   9       13.30       11.32      1.41 o
   2 -11   9        9.85        8.86      1.26 o
   3 -11   9        1.24        1.18      0.62 o
   4 -11   9        0.00        0.30      0.44 o
  -6 -10   9        6.93        7.08      0.79 o
  -5 -10   9       13.75       14.49      1.32 o
  -4 -10   9       26.09       26.76      1.34 o
  -3 -10   9       17.71       15.52      1.54 o
  -2 -10   9        7.44        9.15      0.88 o
  -1 -10   9      150.10      156.38      7.02 o
   0 -10   9       15.63       13.26      1.57 o
   1 -10   9       17.89       13.24      1.56 o
   2 -10   9        6.92        5.90      1.08 o
   3 -10   9        0.05       -0.59      0.59 o
   4 -10   9       14.67       10.64      1.15 o
   5 -10   9        4.86        3.97      0.59 o
  -6  -9   9        0.86        0.57      0.52 o
  -5  -9   9       18.07       17.70      1.64 o
  -4  -9   9       19.37       16.88      1.96 o
  -3  -9   9        3.35        1.99      0.87 o
  -2  -9   9       14.39       13.53      1.06 o
  -1  -9   9       39.64       34.53      2.51 o
   0  -9   9       46.39       44.92      2.86 o
   1  -9   9      154.90      129.87      5.20 o
   2  -9   9        3.92        3.74      0.93 o
   3  -9   9        6.73        5.70      0.72 o
   4  -9   9        6.36        5.88      1.00 o
   5  -9   9        9.95        9.32      1.00 o
  -7  -8   9        7.86        8.19      0.91 o
  -6  -8   9        8.39        9.35      1.21 o
  -5  -8   9       42.00       46.57      3.99 o
  -4  -8   9       21.67       23.37      1.43 o
  -3  -8   9       27.97       27.93      1.51 o
  -2  -8   9      236.75      211.85      7.05 o
  -1  -8   9        0.76        2.51      0.78 o
   0  -8   9      187.16      181.00      6.69 o
   1  -8   9       43.74       42.56      1.37 o
   2  -8   9       37.22       35.38      1.78 o
   3  -8   9       12.12       12.19      1.06 o
   4  -8   9        0.23       -0.35      0.65 o
   5  -8   9        3.16        2.70      0.75 o
   6  -8   9        0.69        0.11      0.24 o
  -7  -7   9        9.05        6.72      0.97 o
  -6  -7   9       15.42       11.36      1.41 o
  -5  -7   9      312.39      312.89      7.55 o
  -4  -7   9       96.23       91.49      2.40 o
  -3  -7   9      165.66      161.13      4.12 o
  -2  -7   9       54.67       54.46      3.04 o
  -1  -7   9       95.38       91.05      2.90 o
   0  -7   9       57.00       57.47      1.82 o
   1  -7   9       23.50       24.69      1.02 o
   2  -7   9       76.96       85.18      2.02 o
   3  -7   9      174.80      172.68      5.53 o
   4  -7   9        1.68        0.47      0.62 o
   5  -7   9       13.07       14.09      1.49 o
   6  -7   9        3.64        4.08      0.73 o
  -8  -6   9        1.97        2.74      0.42 o
  -7  -6   9        2.44        3.05      0.86 o
  -6  -6   9       40.66       41.11      2.69 o
  -5  -6   9      238.37      252.30      6.61 o
  -4  -6   9      119.85      117.96      2.78 o
  -3  -6   9      176.22      163.08      4.54 o
  -2  -6   9      160.99      150.49      5.47 o
  -1  -6   9      398.44      373.31      7.25 o
   0  -6   9       97.14       88.54      2.31 o
   1  -6   9      225.63      200.35      4.80 o
   2  -6   9      245.49      250.47      4.62 o
   3  -6   9       24.81       22.22      1.19 o
   4  -6   9      110.09      105.62      4.67 o
   5  -6   9        0.13       -0.61      0.61 o
   6  -6   9        3.86        5.34      0.85 o
  -8  -5   9        0.06       -0.19      0.33 o
  -7  -5   9       40.95       40.83      2.59 o
  -6  -5   9       19.86       21.73      3.17 o
  -5  -5   9      177.25      179.59      3.16 o
  -4  -5   9       24.88       24.31      0.99 o
  -3  -5   9       24.52       28.47      2.12 o
  -2  -5   9      379.72      364.62     10.06 o
  -1  -5   9      266.46      259.60      7.17 o
   0  -5   9       91.17       86.79      2.25 o
   1  -5   9       51.33       48.61      2.47 o
   2  -5   9      177.58      181.71      4.15 o
   3  -5   9        0.58        1.45      0.42 o
   4  -5   9        2.92        0.92      0.64 o
   5  -5   9       16.00       15.65      1.60 o
   6  -5   9        2.44        2.63      0.69 o
  -9  -4   9        0.12        0.06      0.35 o
  -8  -4   9       11.32       12.32      0.86 o
  -7  -4   9       19.58       21.86      1.95 o
  -6  -4   9        4.28        4.31      0.71 o
  -5  -4   9        3.29        3.84      0.47 o
  -4  -4   9        1.92        1.36      0.52 o
  -3  -4   9       31.83       30.16      2.20 o
  -2  -4   9       24.19       22.34      1.87 o
  -1  -4   9      107.68      111.82      2.53 o
   0  -4   9       98.34       89.91      3.22 o
   1  -4   9       31.96       31.84      1.61 o
   2  -4   9      320.06      312.93      6.56 o
   3  -4   9      304.24      325.40      5.49 o
   4  -4   9      381.31      414.18      8.02 o
   5  -4   9        4.60        5.12      0.67 o
   6  -4   9        0.58        0.22      0.29 o
  -9  -3   9        0.87        0.96      0.48 o
  -8  -3   9        0.96        0.96      0.68 o
  -7  -3   9       37.13       39.78      2.64 o
  -6  -3   9       54.43       57.70      1.87 o
  -5  -3   9       17.46       14.93      1.11 o
  -4  -3   9       25.15       20.54      1.30 o
  -3  -3   9        5.41        5.33      1.05 o
  -2  -3   9       25.65       25.50      1.33 o
  -1  -3   9       24.28       24.03      1.05 o
   0  -3   9       45.22       43.35      1.46 o
   1  -3   9        7.15        6.06      0.76 o
   2  -3   9      178.07      172.59      3.91 o
   3  -3   9      304.63      318.76      6.54 o
   4  -3   9      128.75      127.57      5.20 o
   5  -3   9        6.34        5.80      0.76 o
   6  -3   9        2.38        1.75      0.38 o
  -9  -2   9        0.06        0.50      0.51 o
  -8  -2   9        9.55        8.54      1.26 o
  -7  -2   9        1.65        1.12      0.78 o
  -6  -2   9        3.53        2.07      0.67 o
  -5  -2   9       33.88       36.33      1.40 o
  -4  -2   9        0.46        1.10      0.60 o
  -3  -2   9      104.00      111.16      4.41 o
  -2  -2   9       16.57       18.37      1.11 o
  -1  -2   9        0.30        1.09      0.34 o
   0  -2   9       26.90       27.00      1.11 o
   1  -2   9      103.18       95.13      3.18 o
   2  -2   9       44.35       48.47      2.27 o
   3  -2   9        0.11       -0.40      0.65 o
   4  -2   9       97.02       82.55      4.04 o
   5  -2   9       11.29        9.76      0.87 o
   6  -2   9        0.03       -0.52      0.52 o
  -9  -1   9        0.02       -0.44      0.48 o
  -8  -1   9        0.09       -0.34      0.42 o
  -7  -1   9        4.27        4.54      0.70 o
  -6  -1   9        5.30        4.10      0.48 o
  -5  -1   9       81.55       89.24      3.95 o
  -4  -1   9       68.52       72.63      2.09 o
  -3  -1   9      220.38      247.82      5.09 o
  -2  -1   9      435.00      467.75      8.15 o
  -1  -1   9        2.53        3.60      0.44 o
   0  -1   9        6.89       10.20      1.05 o
   1  -1   9        3.09        3.44      0.81 o
   2  -1   9      503.25      407.36     51.92 o
   3  -1   9       16.31       22.39      3.00 o
   4  -1   9        4.76        2.80      0.62 o
   5  -1   9        0.47        0.47      0.77 o
   6  -1   9        3.11        4.03      0.51 o
  -9   0   9        0.20        0.50      0.56 o
  -8   0   9        7.03        3.48      0.90 o
  -7   0   9       17.64       16.95      1.21 o
  -6   0   9       17.29       16.55      0.84 o
  -5   0   9       19.80       15.79      0.80 o
  -4   0   9        0.80        0.86      0.35 o
  -3   0   9      277.73      281.61      5.84 o
  -2   0   9      169.44      175.79      9.41 o
  -1   0   9       50.71       45.59      1.77 o
   0   0   9       16.01       15.70      1.04 o
   1   0   9       12.06       14.21      1.45 o
   2   0   9      803.19      838.79     13.95 o
   3   0   9      223.43      204.73      4.93 o
   4   0   9        1.35        2.66      1.48 o
   5   0   9       19.31       20.49      1.24 o
   6   0   9        3.05        4.27      0.67 o
  -9   1   9        1.83        1.81      0.63 o
  -8   1   9        8.57        6.75      1.13 o
  -7   1   9        3.59        3.26      0.66 o
  -6   1   9        4.34        4.35      0.69 o
  -5   1   9        3.09        2.39      0.52 o
  -4   1   9        0.61        0.15      0.45 o
  -3   1   9      159.25      160.79      5.47 o
  -2   1   9        0.69        0.51      0.54 o
  -1   1   9        4.31        5.47      0.70 o
   0   1   9        0.35        1.01      0.47 o
   1   1   9        0.55        0.96      0.64 o
   2   1   9      193.76      205.35      4.90 o
   3   1   9        2.72        4.07      0.73 o
   4   1   9        3.95        2.42      0.57 o
   5   1   9        0.46        0.16      0.39 o
   6   1   9        1.73        2.10      0.37 o
  -9   2   9        0.11        0.10      0.80 o
  -8   2   9        7.89        6.11      1.06 o
  -7   2   9        2.58        2.13      0.61 o
  -6   2   9        1.47        1.17      0.96 o
  -5   2   9        4.68        4.18      0.50 o
  -4   2   9       28.99       31.11      2.28 o
  -3   2   9        2.99        2.97      0.86 o
  -2   2   9        1.26        1.44      0.54 o
  -1   2   9       26.07       25.55      1.41 o
   0   2   9        2.90        3.77      0.68 o
   1   2   9       55.69       55.09      2.21 o
   2   2   9       71.29       67.02      2.52 o
   3   2   9       63.14       48.18      2.10 o
   4   2   9       33.48       26.86      1.47 o
   5   2   9        0.02        0.11      0.35 o
  -9   3   9        0.29       -0.02      0.27 o
  -8   3   9        0.05        0.28      0.63 o
  -7   3   9       13.08       10.87      1.02 o
  -6   3   9        1.95        2.15      0.57 o
  -5   3   9        0.06       -0.38      0.38 o
  -4   3   9        0.87        1.20      0.41 o
  -3   3   9      306.70      297.65      6.21 o
  -2   3   9       22.56       24.41      1.46 o
  -1   3   9       10.61       11.26      1.02 o
   0   3   9       11.16       12.42      0.83 o
   1   3   9       30.13       33.22      1.70 o
   2   3   9       90.95       81.17      2.92 o
   3   3   9        1.24        1.18      0.49 o
   4   3   9        0.75        2.41      0.63 o
   5   3   9        0.05        1.37      0.63 o
  -8   4   9       31.47       29.62      1.08 o
  -6   4   9        1.04        1.09      0.76 o
  -5   4   9        5.00        4.24      0.67 o
  -4   4   9        8.48        7.70      0.86 o
  -3   4   9       14.67       14.35      0.94 o
  -2   4   9       60.11       59.21      1.88 o
  -1   4   9        0.19       -0.29      0.39 o
   0   4   9        0.08        0.18      0.41 o
   1   4   9       63.77       64.56      3.51 o
   2   4   9       27.98       29.16      1.57 o
   3   4   9        2.09        1.73      0.65 o
   4   4   9        0.18        0.20      0.56 o
   5   4   9        1.08        1.65      0.46 o
  -8   5   9       25.26       26.16      1.17 o
  -7   5   9        3.52        2.96      0.70 o
  -6   5   9        1.59        1.34      0.54 o
  -5   5   9        3.19        4.28      0.92 o
  -4   5   9        9.77        7.83      0.88 o
  -3   5   9      112.73      114.69      3.51 o
  -2   5   9        0.00        0.51      0.39 o
  -1   5   9        6.73        7.93      0.89 o
   0   5   9       10.96       10.07      0.96 o
   1   5   9        2.25        1.35      0.50 o
   2   5   9        8.22        8.62      1.29 o
   3   5   9        0.16        0.10      0.56 o
   4   5   9        1.52        0.54      0.45 o
  -8   6   9       34.82       35.66      1.87 o
  -7   6   9        0.98        0.71      0.47 o
  -6   6   9        0.00       -0.21      0.47 o
  -5   6   9        7.30        6.58      0.86 o
  -4   6   9        0.09       -0.11      0.46 o
  -3   6   9        0.69        2.30      0.87 o
  -2   6   9       25.38       24.01      1.49 o
  -1   6   9       16.75       14.14      1.16 o
   0   6   9       65.61       66.48      3.50 o
   1   6   9        0.01        0.17      0.43 o
   2   6   9        4.39        3.05      0.81 o
   3   6   9        2.37        2.03      0.58 o
  -7   7   9        1.83        1.65      0.64 o
  -6   7   9        3.25        3.09      0.57 o
  -5   7   9        6.12        5.48      0.73 o
  -4   7   9        0.09       -0.46      0.77 o
  -3   7   9        1.71        1.11      0.70 o
  -2   7   9        0.35        0.26      0.64 o
  -1   7   9        8.23        7.40      0.85 o
   0   7   9        4.03        2.61      0.56 o
   1   7   9       12.69       11.64      1.27 o
   2   7   9        0.01        0.27      0.49 o
  -7   8   9        1.63        1.94      0.54 o
  -6   8   9        0.03        0.34      0.33 o
  -5   8   9        0.05        0.69      0.93 o
  -4   8   9        2.53        2.66      0.83 o
  -3   8   9        0.58       -0.20      0.71 o
  -2   8   9       63.28       67.51      3.27 o
  -1   8   9       36.35       37.09      2.31 o
   0   8   9        5.59        5.22      0.60 o
   1   8   9        0.38        1.33      0.44 o
  -5   9   9        0.16        0.68      0.40 o
  -4   9   9       10.16        9.85      1.02 o
  -3   9   9       90.64      100.61      3.65 o
  -2   9   9        7.27        6.09      0.97 o
  -1   9   9        5.00        5.24      0.86 o
   0 -13  10       10.57       11.81      0.92 o
   1 -13  10        0.44        0.82      0.42 o
  -3 -12  10        1.69        2.29      0.37 o
  -2 -12  10       11.74       13.87      0.81 o
  -1 -12  10       10.68       14.23      1.26 o
   0 -12  10       10.63       15.24      1.35 o
   1 -12  10        4.51        6.95      0.94 o
   2 -12  10        0.02       -0.12      0.49 o
   3 -12  10        3.81        5.27      0.66 o
  -4 -11  10        5.37        6.97      0.90 o
  -3 -11  10        0.03       -0.14      0.34 o
  -2 -11  10        4.31        5.49      0.96 o
  -1 -11  10       23.34       25.46      1.92 o
   0 -11  10       54.40       52.17      2.82 o
   1 -11  10        0.70        0.05      0.63 o
   2 -11  10        2.42        2.97      0.78 o
   3 -11  10        1.02        1.22      0.59 o
  -5 -10  10        3.34        3.94      0.75 o
  -4 -10  10        6.79        7.04      0.72 o
  -3 -10  10        5.08        5.43      0.70 o
  -2 -10  10        0.49        1.25      0.78 o
  -1 -10  10       63.97       58.07      3.17 o
   0 -10  10        1.80        3.09      0.87 o
   1 -10  10        4.05        3.93      1.00 o
   2 -10  10        1.07        0.41      0.60 o
   3 -10  10        2.83        3.68      0.76 o
   4 -10  10        0.72        0.70      0.40 o
  -6  -9  10        1.97        2.78      0.70 o
  -5  -9  10        4.43        3.80      0.89 o
  -4  -9  10        0.07        0.35      0.57 o
  -3  -9  10        4.49        4.96      1.06 o
  -2  -9  10        1.79        1.72      0.84 o
  -1  -9  10       23.89       18.29      1.83 o
   0  -9  10       81.62       71.90      3.64 o
   1  -9  10       20.04       14.97      1.10 o
   2  -9  10       11.24        7.67      0.80 o
   3  -9  10        0.69        0.00      0.34 o
   4  -9  10       11.69       11.25      1.16 o
   5  -9  10        0.99        1.35      0.41 o
  -7  -8  10        1.49        0.98      0.46 o
  -6  -8  10        2.02        1.68      0.73 o
  -5  -8  10        4.32        4.48      1.01 o
  -4  -8  10        8.56        7.75      0.86 o
  -3  -8  10       49.40       49.56      2.99 o
  -2  -8  10      185.88      176.15      6.27 o
  -1  -8  10       13.19       11.13      1.48 o
   0  -8  10       31.98       24.29      1.99 o
   1  -8  10       91.30       81.99      2.73 o
   2  -8  10        5.52        4.62      0.70 o
   3  -8  10        5.97        5.58      0.71 o
   4  -8  10        0.09        0.07      0.37 o
   5  -8  10        0.15        0.38      0.36 o
  -7  -7  10       54.06       52.20      2.51 o
  -6  -7  10        6.89        6.54      1.10 o
  -5  -7  10        3.92        4.72      0.81 o
  -4  -7  10       19.86       16.77      1.22 o
  -3  -7  10      292.69      284.95      6.08 o
  -2  -7  10        2.33        2.99      0.55 o
  -1  -7  10        6.89        5.98      0.78 o
   0  -7  10      103.56       89.69      2.36 o
   1  -7  10       22.46       22.90      1.00 o
   2  -7  10      273.70      244.38      6.77 o
   3  -7  10        1.36        0.72      0.54 o
   4  -7  10        0.07       -0.20      0.60 o
   5  -7  10        0.93        2.05      0.65 o
   6  -7  10        1.59        2.17      0.47 o
  -8  -6  10       14.41       14.81      1.13 o
  -7  -6  10        9.02        7.32      1.09 o
  -6  -6  10        0.38        1.80      1.52 o
  -5  -6  10        7.36        8.15      0.73 o
  -4  -6  10      153.90      154.44      2.85 o
  -3  -6  10      143.18      138.59      3.58 o
  -2  -6  10      321.34      316.98      8.24 o
  -1  -6  10        0.00        1.60      0.68 o
   0  -6  10       11.81        9.79      0.66 o
   1  -6  10       23.66       20.00      1.11 o
   2  -6  10       44.89       51.90      1.81 o
   3  -6  10       10.28        8.99      1.36 o
   4  -6  10        5.57        5.94      1.03 o
   5  -6  10       11.37       12.21      1.26 o
   6  -6  10        0.21        0.06      0.34 o
  -8  -5  10        0.22        0.53      0.56 o
  -7  -5  10       38.85       37.97      2.39 o
  -6  -5  10        0.93        1.47      0.49 o
  -5  -5  10       44.59       45.70      1.65 o
  -4  -5  10        0.68        0.98      0.39 o
  -3  -5  10      335.11      336.33      6.75 o
  -2  -5  10       51.40       45.51      2.80 o
  -1  -5  10       15.87       16.95      1.19 o
   0  -5  10       11.47       11.16      0.84 o
   1  -5  10      334.20      326.43      4.76 o
   2  -5  10      143.86      138.15      3.16 o
   3  -5  10        5.59        6.29      1.18 o
   4  -5  10        0.05        1.66      0.67 o
   5  -5  10        3.72        5.29      0.90 o
   6  -5  10        0.38        0.68      0.41 o
  -8  -4  10       20.84       25.06      1.76 o
  -7  -4  10        1.25        1.19      0.77 o
  -6  -4  10        6.52        6.72      0.81 o
  -5  -4  10        0.00        0.26      0.55 o
  -4  -4  10       84.74       80.47      2.21 o
  -3  -4  10        0.07        0.57      0.65 o
  -2  -4  10       13.71       16.76      1.70 o
  -1  -4  10        4.16        4.62      0.90 o
   0  -4  10        0.13        0.72      0.39 o
   1  -4  10      625.01      607.24      7.58 o
   2  -4  10        8.50        7.67      0.61 o
   3  -4  10       57.52       61.60      3.34 o
   4  -4  10        0.85        0.81      0.36 o
   5  -4  10        2.00        3.09      0.50 o
   6  -4  10       12.50       15.14      1.04 o
  -9  -3  10        1.43        1.50      0.50 o
  -8  -3  10        0.26       -0.20      0.67 o
  -7  -3  10        0.13        0.31      0.48 o
  -6  -3  10        8.59        8.02      1.15 o
  -5  -3  10       16.07       16.38      0.96 o
  -4  -3  10       28.32       27.96      1.22 o
  -3  -3  10      120.31      126.82      4.96 o
  -2  -3  10       19.80       17.82      1.68 o
  -1  -3  10       81.66       79.53      2.55 o
   0  -3  10       23.03       20.76      1.06 o
   1  -3  10      480.72      495.85      9.10 o
   2  -3  10      348.32      374.17      6.08 o
   3  -3  10       70.16       71.62      3.67 o
   4  -3  10        0.66        0.25      0.54 o
   5  -3  10        1.47        2.55      0.73 o
   6  -3  10        4.43        6.04      0.69 o
  -9  -2  10        2.33        1.60      0.53 o
  -8  -2  10        7.51        8.31      1.18 o
  -7  -2  10        0.11        0.22      0.45 o
  -6  -2  10        0.02        0.71      0.76 o
  -5  -2  10       51.14       55.23      2.08 o
  -4  -2  10       64.09       62.76      3.23 o
  -3  -2  10        2.85        2.82      0.95 o
  -2  -2  10       23.89       24.37      1.38 o
  -1  -2  10       24.32       23.61      1.88 o
   0  -2  10        1.29        2.27      0.43 o
   1  -2  10      228.05      239.79      5.27 o
   2  -2  10       87.46       98.01      2.52 o
   3  -2  10        5.29        5.67      1.15 o
   4  -2  10        2.17        2.62      0.80 o
   5  -2  10        0.28        0.57      0.57 o
   6  -2  10        2.04        1.62      0.48 o
  -9  -1  10        0.64        0.68      0.46 o
  -8  -1  10       14.06       12.61      0.94 o
  -7  -1  10       13.64       11.22      0.99 o
  -6  -1  10        3.53        2.66      0.49 o
  -5  -1  10      229.82      227.52      5.34 o
  -4  -1  10        0.18        1.57      0.77 o
  -3  -1  10      142.71      148.00      5.39 o
  -2  -1  10       10.02        9.85      0.88 o
  -1  -1  10        8.80        9.36      1.20 o
   0  -1  10        1.74        1.71      0.71 o
   1  -1  10       22.03       21.81      1.33 o
   2  -1  10      298.03      294.56      9.02 o
   3  -1  10       63.06       65.64      3.62 o
   4  -1  10        0.64        0.58      1.13 o
   5  -1  10        5.52        7.17      0.68 o
   6  -1  10        0.41        0.79      0.40 o
  -9   0  10        1.24        0.49      0.47 o
  -8   0  10        9.74       10.54      0.87 o
  -7   0  10       20.23       17.78      1.22 o
  -6   0  10        0.98        0.82      0.43 o
  -5   0  10       46.17       42.09      1.93 o
  -4   0  10       13.11       12.76      0.72 o
  -3   0  10        0.00        0.30      0.44 o
  -2   0  10       10.20       10.97      1.26 o
  -1   0  10        4.81        3.97      0.64 o
   0   0  10        1.20       -0.27      0.66 o
   1   0  10       27.02       30.37      1.62 o
   2   0  10       46.32       39.82      1.90 o
   3   0  10        4.33        4.12      0.70 o
   4   0  10        1.68        1.31      0.49 o
   5   0  10        0.23        0.32      0.33 o
  -9   1  10        0.46       -0.98      1.05 o
  -8   1  10        0.14        0.63      0.54 o
  -7   1  10        3.43        2.98      0.62 o
  -6   1  10       14.99       15.10      1.14 o
  -5   1  10       36.03       36.62      1.77 o
  -4   1  10        0.97       -0.72      0.72 o
  -3   1  10        0.11        2.93      0.79 o
  -2   1  10       31.33       31.55      1.58 o
  -1   1  10        8.30        7.14      1.14 o
   0   1  10       22.35       22.59      1.12 o
   1   1  10       43.88       40.88      1.91 o
   2   1  10       56.85       59.97      2.40 o
   3   1  10       13.83       11.69      1.05 o
   4   1  10       11.89       12.61      1.01 o
   5   1  10        0.56        0.64      0.34 o
  -9   2  10        1.34        1.21      0.31 o
  -8   2  10        9.93        7.40      1.06 o
  -7   2  10        1.82        1.53      0.55 o
  -6   2  10        1.48        1.47      0.81 o
  -5   2  10       15.32       15.29      1.16 o
  -4   2  10        8.89        8.50      0.85 o
  -3   2  10       11.69       10.10      0.66 o
  -2   2  10       16.56       16.17      0.81 o
  -1   2  10        0.22        0.53      0.49 o
   0   2  10       24.28       23.55      1.18 o
   1   2  10       31.26       35.56      1.81 o
   2   2  10      164.98      167.36      4.65 o
   3   2  10       30.21       28.54      1.55 o
   4   2  10        4.28        2.84      0.51 o
   5   2  10        0.15        0.61      0.28 o
  -8   3  10       59.25       58.96      2.67 o
  -7   3  10        6.41        4.39      0.68 o
  -6   3  10        0.18        3.18      0.89 o
  -5   3  10        5.09        4.04      0.82 o
  -4   3  10        8.91        7.35      0.57 o
  -3   3  10        1.16        0.50      0.46 o
  -2   3  10        3.25        2.41      0.52 o
  -1   3  10        2.46        2.31      0.37 o
   0   3  10       16.59       13.94      1.71 o
   1   3  10       17.64       16.15      1.56 o
   2   3  10       39.54       40.51      2.26 o
   3   3  10       14.93       12.79      1.01 o
   4   3  10       10.69       16.94      0.96 o
  -8   4  10       30.82       35.13      1.37 o
  -7   4  10        2.56        2.89      0.82 o
  -6   4  10        2.25        2.50      0.60 o
  -5   4  10        5.71        5.01      1.35 o
  -4   4  10       30.32       28.29      1.54 o
  -3   4  10       40.45       40.10      1.55 o
  -2   4  10       13.09       13.74      0.92 o
  -1   4  10        1.73        2.12      0.56 o
   0   4  10        3.11        1.88      0.52 o
   1   4  10       27.23       30.39      1.60 o
   2   4  10        8.26        5.62      1.17 o
   3   4  10        4.77        5.78      1.01 o
   4   4  10        1.69        4.47      0.71 o
  -8   5  10       15.60       14.19      0.78 o
  -7   5  10        2.85        2.20      0.52 o
  -6   5  10        0.23        0.73      0.48 o
  -5   5  10        5.85        5.81      0.77 o
  -4   5  10        8.92        7.13      1.16 o
  -3   5  10        1.68        2.00      0.85 o
  -2   5  10       17.05       18.82      1.72 o
  -1   5  10        1.72        1.30      0.52 o
   0   5  10        1.17        1.56      0.50 o
   1   5  10        3.14        3.94      0.95 o
   2   5  10        0.12        0.55      0.58 o
   3   5  10        6.44        7.33      0.94 o
  -7   6  10        0.09       -0.35      0.75 o
  -6   6  10        4.09        4.53      0.65 o
  -5   6  10        6.13        6.57      0.74 o
  -4   6  10       38.49       36.66      2.45 o
  -3   6  10        0.00       -0.16      0.68 o
  -2   6  10       29.53       30.55      2.50 o
  -1   6  10       13.57       12.86      1.07 o
   0   6  10        0.56        0.23      0.46 o
   1   6  10        2.69        3.25      0.83 o
   2   6  10        3.39        3.50      0.70 o
  -7   7  10        0.16        0.19      0.44 o
  -6   7  10        3.21        3.11      0.74 o
  -5   7  10        0.76        0.64      0.57 o
  -4   7  10        0.45        0.57      0.61 o
  -3   7  10        2.72        3.41      0.94 o
  -2   7  10        2.94        3.73      0.95 o
  -1   7  10        4.96        5.64      0.69 o
   0   7  10       25.10       30.96      1.38 o
   1   7  10        6.57        6.22      0.86 o
  -5   8  10        0.84        0.49      0.46 o
  -4   8  10        4.73        4.29      0.84 o
  -3   8  10       60.60       66.45      2.93 o
  -2   8  10       18.14       20.45      1.57 o
  -1   8  10        3.83        3.95      0.79 o
  -4   9  10        8.71        9.34      0.83 o
  -3   9  10        5.69        6.17      0.76 o
  -2   9  10        0.08        0.71      0.42 o
  -2 -12  11        6.27        6.71      0.52 o
  -1 -12  11       13.80       19.59      1.37 o
   0 -12  11        1.29        1.53      0.59 o
   1 -12  11        7.01        9.69      0.94 o
   2 -12  11        0.40       -0.03      0.30 o
  -4 -11  11        5.34        4.89      0.69 o
  -3 -11  11        0.04       -0.01      0.32 o
  -2 -11  11        0.13        0.31      0.35 o
  -1 -11  11       13.21       12.43      1.30 o
   0 -11  11        2.03        3.04      0.78 o
   1 -11  11        2.43        3.20      0.73 o
   2 -11  11       10.19       11.86      1.11 o
  -5 -10  11        0.08        0.06      0.43 o
  -4 -10  11        3.63        4.93      0.60 o
  -3 -10  11        1.28        0.71      0.38 o
  -2 -10  11        0.62        1.01      0.43 o
  -1 -10  11        0.03        0.56      0.68 o
   0 -10  11        6.76        6.49      1.08 o
   1 -10  11        0.08        0.59      0.63 o
   2 -10  11       15.25       14.14      1.33 o
   3 -10  11        2.67        3.43      0.44 o
  -6  -9  11        5.65        8.50      0.88 o
  -5  -9  11        0.65        1.05      0.58 o
  -4  -9  11        3.89        4.16      0.63 o
  -3  -9  11       96.40       95.66      4.85 o
  -2  -9  11        1.00        0.56      0.61 o
  -1  -9  11       34.64       30.38      2.25 o
   0  -9  11       12.62       13.02      1.12 o
   1  -9  11        2.15        2.07      0.49 o
   2  -9  11        0.53        0.69      0.44 o
   3  -9  11        0.93        0.26      0.41 o
   4  -9  11        1.60        1.52      0.46 o
  -6  -8  11        7.64        7.41      0.97 o
  -5  -8  11        6.40        5.29      0.98 o
  -4  -8  11       24.64       25.75      1.42 o
  -3  -8  11      187.73      195.76      9.66 o
  -2  -8  11        3.74        3.25      0.61 o
  -1  -8  11       34.79       31.42      1.60 o
   0  -8  11        1.55        0.72      0.42 o
   1  -8  11        0.15        0.36      0.37 o
   2  -8  11       46.87       43.74      2.09 o
   3  -8  11       19.53       18.11      1.60 o
   4  -8  11        0.84        1.61      0.55 o
   5  -8  11        0.42        0.19      0.30 o
  -7  -7  11       17.31       17.98      1.31 o
  -6  -7  11       21.47       21.58      1.71 o
  -5  -7  11       19.26       18.88      1.18 o
  -4  -7  11       33.69       30.72      1.60 o
  -3  -7  11       33.88       32.55      1.68 o
  -2  -7  11       54.07       49.57      2.06 o
  -1  -7  11      157.98      138.94      3.76 o
   0  -7  11       16.53       15.56      1.49 o
   1  -7  11       12.06        9.56      0.93 o
   2  -7  11       21.62       20.99      1.92 o
   3  -7  11       14.54       12.69      1.46 o
   4  -7  11        0.46        0.95      0.53 o
   5  -7  11       11.29       15.62      1.19 o
  -7  -6  11       27.19       30.21      1.90 o
  -6  -6  11       15.88       17.75      1.14 o
  -5  -6  11       11.87       12.82      1.04 o
  -4  -6  11      126.95      130.88      4.77 o
  -3  -6  11        7.16        6.64      0.65 o
  -2  -6  11      165.98      157.63      4.06 o
  -1  -6  11        6.23        5.05      0.58 o
   0  -6  11       73.59       73.86      2.94 o
   1  -6  11       14.70       18.05      1.80 o
   2  -6  11        5.41        3.45      0.85 o
   3  -6  11        3.69        2.29      0.55 o
   4  -6  11        2.89        1.47      0.45 o
   5  -6  11        2.82        3.36      0.65 o
  -8  -5  11        4.53        4.90      0.73 o
  -7  -5  11      124.30      135.07      4.70 o
  -6  -5  11       35.31       37.63      1.72 o
  -5  -5  11       55.77       54.04      2.92 o
  -4  -5  11       26.24       24.27      1.46 o
  -3  -5  11      105.08       99.46      3.07 o
  -2  -5  11       58.36       56.83      2.19 o
  -1  -5  11       47.13       45.07      1.97 o
   0  -5  11      111.37      115.51      2.78 o
   1  -5  11      183.72      173.92      3.62 o
   2  -5  11       17.54       11.89      1.15 o
   3  -5  11       13.83       13.72      1.42 o
   4  -5  11        0.20        0.18      0.63 o
   5  -5  11        0.71        1.14      0.47 o
  -8  -4  11        6.70        7.65      0.95 o
  -7  -4  11       33.35       34.42      2.24 o
  -6  -4  11       38.70       40.53      1.85 o
  -5  -4  11       30.31       29.13      2.59 o
  -4  -4  11       29.33       27.53      1.08 o
  -3  -4  11      273.80      262.91      5.68 o
  -2  -4  11       36.54       29.50      2.21 o
  -1  -4  11      239.49      226.66      5.12 o
   0  -4  11      226.99      223.80      4.20 o
   1  -4  11       35.02       32.90      1.19 o
   2  -4  11      309.65      323.41      8.22 o
   3  -4  11        5.05        4.68      0.54 o
   4  -4  11        5.77        8.91      0.64 o
   5  -4  11        4.70        4.37      0.47 o
  -8  -3  11        8.47        8.31      1.02 o
  -7  -3  11       40.44       46.51      1.81 o
  -6  -3  11        6.98        6.59      1.11 o
  -5  -3  11       16.78       14.31      1.62 o
  -4  -3  11      102.75      101.37      2.19 o
  -3  -3  11      192.19      191.48      4.61 o
  -2  -3  11       66.64       63.61      2.32 o
  -1  -3  11       26.23       25.46      1.15 o
   0  -3  11      211.92      212.83      3.48 o
   1  -3  11       37.50       44.02      1.39 o
   2  -3  11       14.47       13.16      1.09 o
   3  -3  11       17.37       16.56      1.19 o
   4  -3  11        0.41        0.11      0.51 o
   5  -3  11        5.32        7.39      0.88 o
  -8  -2  11        0.00        0.79      0.38 o
  -7  -2  11        4.42        3.52      0.62 o
  -6  -2  11        0.63        0.49      0.38 o
  -5  -2  11        2.23        2.44      0.85 o
  -4  -2  11        3.00        2.40      0.45 o
  -3  -2  11       73.54       74.65      2.59 o
  -2  -2  11       50.52       49.91      1.67 o
  -1  -2  11        5.38        3.76      1.33 o
   0  -2  11      192.64      194.86      3.78 o
   1  -2  11      192.76      202.48      3.92 o
   2  -2  11      442.22      473.89     22.12 o
   3  -2  11        1.60        1.91      0.78 o
   4  -2  11        2.59        1.00      0.53 o
   5  -2  11        3.69        3.92      0.72 o
  -8  -1  11        9.43       11.40      0.83 o
  -7  -1  11        9.05        8.49      1.08 o
  -6  -1  11        0.65        0.78      0.38 o
  -5  -1  11        1.03        0.97      0.74 o
  -4  -1  11        0.46        0.14      0.28 o
  -3  -1  11        6.21        6.02      0.72 o
  -2  -1  11       25.34       27.23      3.11 o
  -1  -1  11        8.71        7.65      0.80 o
   0  -1  11       76.61       79.36      3.89 o
   1  -1  11      216.91      221.47      7.43 o
   2  -1  11       81.27       69.43      3.71 o
   3  -1  11        8.60        7.44      1.23 o
   4  -1  11        0.96        0.63      0.36 o
   5  -1  11        1.55        2.12      0.58 o
  -8   0  11        0.10       -0.13      0.53 o
  -7   0  11        9.75        8.66      0.86 o
  -6   0  11        0.01        0.00      0.50 o
  -5   0  11       17.22       15.86      1.18 o
  -4   0  11       11.71       11.14      0.97 o
  -3   0  11        2.94        1.13      2.18 o
  -2   0  11        3.07        2.82      0.58 o
  -1   0  11       38.50       37.42      2.60 o
   0   0  11       38.15       40.15      1.86 o
   1   0  11       34.64       35.23      1.77 o
   2   0  11       25.15       18.81      1.32 o
   3   0  11       13.66       10.14      0.94 o
   4   0  11        0.84        1.73      0.44 o
   5   0  11       10.44       16.26      1.16 o
  -8   1  11        6.73        6.96      0.91 o
  -7   1  11       14.87       16.68      1.96 o
  -6   1  11        9.65        8.80      1.32 o
  -5   1  11       33.18       31.73      1.95 o
  -4   1  11       73.86       75.22      3.80 o
  -3   1  11        0.22        0.41      0.46 o
  -2   1  11        1.56        1.20      0.37 o
  -1   1  11        0.90        1.43      0.43 o
   0   1  11      162.15      166.09      4.29 o
   1   1  11        6.87        8.44      0.92 o
   2   1  11        0.14        0.07      0.45 o
   3   1  11        2.86        2.59      0.57 o
   4   1  11        4.69        6.15      0.77 o
  -8   2  11        9.53       11.74      1.16 o
  -7   2  11        0.30        0.37      0.73 o
  -6   2  11        1.41        1.21      0.76 o
  -5   2  11       25.70       25.59      1.48 o
  -4   2  11       39.14       32.76      1.35 o
  -3   2  11        0.19       -0.20      0.32 o
  -2   2  11       12.99       13.62      0.77 o
  -1   2  11        0.00        0.28      0.39 o
   0   2  11      287.65      290.50      6.27 o
   1   2  11      205.36      196.39      4.88 o
   2   2  11        4.69        5.64      0.77 o
   3   2  11       10.15       11.79      0.93 o
   4   2  11        2.31        2.82      0.55 o
  -8   3  11        2.35        2.77      0.81 o
  -7   3  11        0.67        0.42      0.58 o
  -6   3  11        0.76        0.22      0.42 o
  -5   3  11       41.89       39.11      2.64 o
  -4   3  11        0.19       -0.07      0.36 o
  -3   3  11        2.05        3.06      1.44 o
  -2   3  11        0.92        0.82      0.40 o
  -1   3  11        0.56       -0.04      0.43 o
   0   3  11       37.27       38.64      1.86 o
   1   3  11        0.72        1.31      0.54 o
   2   3  11        0.92        0.09      0.45 o
   3   3  11        0.26       -0.31      0.31 o
   4   3  11        1.36        2.00      0.48 o
  -8   4  11        1.02        1.15      0.34 o
  -7   4  11        2.68        2.85      0.52 o
  -6   4  11        6.32        5.48      1.03 o
  -5   4  11        0.01        0.17      0.37 o
  -4   4  11        0.23        0.36      0.35 o
  -3   4  11       13.23       13.78      1.97 o
  -2   4  11        0.33        0.78      0.37 o
  -1   4  11       39.32       45.94      1.94 o
   0   4  11       14.30       13.46      1.20 o
   1   4  11       24.55       20.87      1.53 o
   2   4  11       11.42        7.69      1.09 o
   3   4  11        0.07        0.05      0.43 o
  -7   5  11        0.15       -0.35      0.35 o
  -6   5  11        0.22       -0.17      0.42 o
  -5   5  11       53.99       57.75      3.86 o
  -4   5  11        1.14        1.57      0.78 o
  -3   5  11        0.99        0.66      0.69 o
  -2   5  11        0.97        0.59      0.51 o
  -1   5  11       12.11       11.39      0.98 o
   0   5  11       32.62       33.71      1.55 o
   1   5  11        2.79        2.92      0.81 o
   2   5  11        1.38        2.67      0.65 o
  -7   6  11        0.54        1.25      0.31 o
  -6   6  11        0.73        0.25      0.44 o
  -5   6  11        0.78        0.82      0.64 o
  -4   6  11       11.08       11.35      1.31 o
  -3   6  11        0.72        0.12      0.60 o
  -2   6  11        0.08        0.48      0.64 o
  -1   6  11       15.28       18.09      1.48 o
   0   6  11        8.55        8.61      0.74 o
   1   6  11        0.19        0.13      0.45 o
  -6   7  11        1.78        1.27      0.43 o
  -5   7  11       11.39       10.91      1.06 o
  -4   7  11        1.60        1.16      0.61 o
  -3   7  11        0.42        0.21      0.55 o
  -2   7  11        1.84        2.33      0.71 o
  -1   7  11        0.02        0.41      0.52 o
  -4   8  11        0.76        0.61      0.42 o
  -3   8  11        4.29        4.55      0.70 o
  -2   8  11        8.76        9.78      0.90 o
  -1 -12  12        0.03       -0.33      0.37 o
   0 -12  12        0.27        0.36      0.34 o
  -3 -11  12       16.97       19.72      1.29 o
  -2 -11  12       11.80       14.18      1.21 o
  -1 -11  12        3.67        4.09      0.76 o
   0 -11  12        0.49        0.21      0.46 o
   1 -11  12       15.24       19.74      1.33 o
  -4 -10  12        3.16        4.26      0.64 o
  -3 -10  12       29.95       33.45      2.00 o
  -2 -10  12        5.18        7.19      1.02 o
  -1 -10  12        1.61        3.18      0.76 o
   0 -10  12        0.38        0.91      0.62 o
   1 -10  12        5.27        8.23      1.02 o
   2 -10  12        0.91        0.63      0.27 o
  -5  -9  12        0.49       -0.22      0.42 o
  -4  -9  12        0.23        0.54      0.35 o
  -3  -9  12       31.67       34.49      2.23 o
  -2  -9  12       39.31       35.99      2.31 o
  -1  -9  12        6.91        8.99      1.22 o
   0  -9  12        3.78        4.41      0.61 o
   1  -9  12        1.27        1.24      0.42 o
   2  -9  12        0.07        0.72      0.47 o
   3  -9  12        0.66        1.04      0.40 o
  -6  -8  12        4.05        3.43      0.63 o
  -5  -8  12        1.74        1.78      0.42 o
  -4  -8  12        4.38        2.94      0.45 o
  -3  -8  12       79.90       80.21      2.85 o
  -2  -8  12        0.89        0.58      0.42 o
  -1  -8  12        9.91       11.14      0.95 o
   0  -8  12        0.60       -0.41      0.41 o
   1  -8  12        8.36        9.71      0.85 o
   2  -8  12        2.18        2.89      0.67 o
   3  -8  12        4.44        5.56      0.86 o
   4  -8  12        0.40        0.55      0.37 o
  -7  -7  12        0.25       -0.37      0.37 o
  -6  -7  12        0.43        0.22      0.60 o
  -5  -7  12        3.36        3.84      0.58 o
  -4  -7  12        3.40        3.02      0.97 o
  -3  -7  12       11.89        8.46      0.87 o
  -2  -7  12       60.02       56.31      2.40 o
  -1  -7  12       40.05       36.81      1.73 o
   0  -7  12       16.40       12.91      1.02 o
   1  -7  12        2.73        1.94      0.71 o
   2  -7  12       32.82       30.32      2.17 o
   3  -7  12        3.51        3.54      0.79 o
   4  -7  12        3.57        3.07      0.66 o
  -7  -6  12        1.65        1.15      0.51 o
  -6  -6  12        2.16        2.84      0.51 o
  -5  -6  12       24.88       25.80      1.38 o
  -4  -6  12      157.83      159.16      4.05 o
  -3  -6  12        0.23       -0.07      0.42 o
  -2  -6  12       21.14       16.25      1.52 o
  -1  -6  12       94.42       86.72      5.33 o
   0  -6  12       13.05       14.91      1.61 o
   1  -6  12       11.20        9.72      1.35 o
   2  -6  12        0.52        0.18      0.53 o
   3  -6  12        0.74        1.13      0.60 o
   4  -6  12        5.93        7.59      0.92 o
  -7  -5  12        1.50        1.77      0.62 o
  -6  -5  12        3.06        2.54      0.50 o
  -5  -5  12      103.71       99.46      4.32 o
  -4  -5  12        7.50        8.25      0.89 o
  -3  -5  12        2.52        1.37      1.03 o
  -2  -5  12       50.39       42.82      2.78 o
  -1  -5  12       10.78        9.39      1.30 o
   0  -5  12      176.26      153.76      5.80 o
   1  -5  12        4.77        2.80      0.87 o
   2  -5  12        1.18        1.84      0.70 o
   3  -5  12        1.10        1.97      0.67 o
   4  -5  12        0.56        0.06      0.38 o
  -8  -4  12        0.74        0.17      0.38 o
  -7  -4  12        1.81        1.76      0.42 o
  -6  -4  12       38.13       39.90      1.73 o
  -5  -4  12       35.03       29.57      2.27 o
  -4  -4  12      125.68      130.83      4.10 o
  -3  -4  12        2.18        1.85      0.49 o
  -2  -4  12        4.88        4.44      0.64 o
  -1  -4  12        0.00        0.72      0.55 o
   0  -4  12       23.32       26.36      3.42 o
   1  -4  12       13.63       12.33      1.03 o
   2  -4  12        2.54        2.69      0.51 o
   3  -4  12        5.61        7.10      0.73 o
   4  -4  12        0.04       -0.52      0.52 o
  -8  -3  12        0.84        0.51      0.46 o
  -7  -3  12        8.45       10.29      0.81 o
  -6  -3  12        0.33       -0.18      0.42 o
  -5  -3  12       46.41       51.06      3.06 o
  -4  -3  12       17.21       15.59      2.78 o
  -3  -3  12        5.27        5.06      0.74 o
  -2  -3  12       23.04       21.76      1.36 o
  -1  -3  12      291.82      289.23      7.82 o
   0  -3  12        8.66        7.36      0.83 o
   1  -3  12        1.33        0.93      0.42 o
   2  -3  12        0.59        1.32      0.45 o
   3  -3  12        0.64        1.26      0.40 o
   4  -3  12        1.79        3.10      0.66 o
  -8  -2  12        4.49        4.60      0.71 o
  -7  -2  12        0.13       -0.26      0.39 o
  -6  -2  12        3.32        2.66      0.63 o
  -5  -2  12        0.72       -0.02      0.63 o
  -4  -2  12        0.25        0.46      0.33 o
  -3  -2  12       11.52       11.35      0.81 o
  -2  -2  12        3.35        2.09      0.84 o
  -1  -2  12      458.31      458.44      8.65 o
   0  -2  12        6.21        5.40      0.78 o
   1  -2  12       30.47       31.07      1.62 o
   2  -2  12        5.67        5.77      1.07 o
   3  -2  12        0.33        0.29      0.55 o
   4  -2  12       20.80       24.36      1.65 o
  -8  -1  12        1.63        1.13      0.49 o
  -7  -1  12        7.37        7.24      0.74 o
  -6  -1  12        6.84        5.47      0.78 o
  -5  -1  12       40.76       37.38      1.83 o
  -4  -1  12        8.80        8.76      0.92 o
  -3  -1  12       33.83       35.86      1.42 o
  -2  -1  12       10.36       11.47      1.62 o
  -1  -1  12      141.74      139.87      9.48 o
   0  -1  12      335.04      337.45      9.95 o
   1  -1  12       50.61       48.68      3.06 o
   2  -1  12        0.07       -0.44      0.70 o
   3  -1  12        1.98        1.81      0.73 o
   4  -1  12        5.30        7.15      0.92 o
  -8   0  12        0.08       -0.43      0.43 o
  -7   0  12        9.30        7.64      1.16 o
  -6   0  12       13.74       13.05      1.55 o
  -5   0  12       10.03        7.93      1.25 o
  -4   0  12        0.39        0.20      0.34 o
  -3   0  12       17.99       16.57      1.20 o
  -2   0  12        0.22        1.38      1.10 o
  -1   0  12      101.89      100.98      4.55 o
   0   0  12       53.13       56.08      3.31 o
   1   0  12        0.10        0.26      0.53 o
   2   0  12        3.30        3.74      0.62 o
   3   0  12        0.81        0.52      0.38 o
   4   0  12        0.54        0.31      0.41 o
  -8   1  12        0.27        0.10      0.44 o
  -7   1  12       31.68       29.46      2.05 o
  -6   1  12        0.92        1.56      0.81 o
  -5   1  12       20.61       19.04      1.13 o
  -4   1  12        3.65        3.81      1.14 o
  -3   1  12       12.06       12.53      1.53 o
  -2   1  12        0.79        0.67      0.44 o
  -1   1  12       16.10       15.74      1.18 o
   0   1  12      101.89      101.78      3.13 o
   1   1  12       17.47       18.16      1.24 o
   2   1  12        0.61        0.33      0.42 o
   3   1  12        5.26        7.16      0.90 o
   4   1  12        0.21        0.42      0.32 o
  -8   2  12        0.31        0.39      0.43 o
  -7   2  12        7.45        7.43      0.73 o
  -6   2  12        0.29        0.12      0.42 o
  -5   2  12        0.24        0.30      0.33 o
  -4   2  12        6.24        5.69      0.60 o
  -3   2  12        0.49        0.77      0.42 o
  -2   2  12        0.80        0.62      0.45 o
  -1   2  12        0.95        1.55      0.57 o
   0   2  12       45.44       43.80      1.94 o
   1   2  12        6.04        6.01      0.77 o
   2   2  12        0.35        0.53      0.41 o
   3   2  12        0.01        0.23      0.28 o
  -8   3  12        2.21        2.35      0.37 o
  -7   3  12        4.27        3.49      0.55 o
  -6   3  12        0.20       -0.43      0.43 o
  -5   3  12        0.25       -0.01      0.48 o
  -4   3  12       13.88       13.20      1.45 o
  -3   3  12        2.24        1.42      0.46 o
  -2   3  12        5.54        4.36      0.55 o
  -1   3  12        3.72        4.01      0.69 o
   0   3  12       53.79       59.69      2.33 o
   1   3  12        5.38        4.86      0.64 o
   2   3  12        3.58        3.23      0.48 o
   3   3  12        0.10       -0.42      0.42 o
  -7   4  12        3.60        3.30      0.47 o
  -6   4  12        1.35        1.38      0.58 o
  -5   4  12        0.79        0.88      0.60 o
  -4   4  12       12.14       11.87      0.94 o
  -3   4  12        0.06       -0.05      0.84 o
  -2   4  12        4.63        5.32      0.55 o
  -1   4  12        3.33        3.98      0.61 o
   0   4  12       84.07       89.15      4.35 o
   1   4  12       13.48       13.74      1.34 o
   2   4  12        1.16        0.68      0.47 o
  -7   5  12        1.75        1.55      0.40 o
  -6   5  12        1.53        2.24      0.44 o
  -5   5  12        0.02       -0.18      0.56 o
  -4   5  12        4.01        3.50      0.81 o
  -3   5  12        0.34        0.15      0.51 o
  -2   5  12        1.56        2.34      0.68 o
  -1   5  12        3.50        3.33      0.54 o
   0   5  12       19.83       20.72      1.58 o
   1   5  12        4.54        3.36      0.67 o
  -6   6  12        9.14        7.53      0.79 o
  -5   6  12        3.81        3.44      0.72 o
  -4   6  12        0.76        1.10      0.54 o
  -3   6  12        2.31        2.04      0.62 o
  -2   6  12        2.50        2.52      0.63 o
  -1   6  12        8.49        9.16      0.90 o
  -4   7  12        1.34        2.03      0.52 o
  -3   7  12        0.03        0.08      0.37 o
  -2   7  12        0.17        0.58      0.37 o
  -2 -11  13       11.03       13.17      0.99 o
  -1 -11  13        1.15        0.07      0.39 o
   0 -11  13       14.67       17.69      1.11 o
  -3 -10  13        6.99        9.94      0.64 o
  -2 -10  13        2.27        2.71      0.67 o
  -1 -10  13        3.84        4.41      0.72 o
   0 -10  13        1.24        0.98      0.49 o
   1 -10  13        0.48        0.72      0.39 o
  -4  -9  13        0.32        1.15      0.42 o
  -3  -9  13        8.80        8.74      1.06 o
  -2  -9  13        0.33       -0.02      0.54 o
  -1  -9  13        3.24        3.95      0.53 o
   0  -9  13       12.16       12.50      0.83 o
   1  -9  13        0.49        1.12      0.47 o
   2  -9  13        0.00        0.10      0.34 o
  -5  -8  13        6.90        6.25      0.76 o
  -4  -8  13        0.69        0.58      0.76 o
  -3  -8  13        0.01       -0.33      0.60 o
  -2  -8  13        2.09        1.20      0.41 o
  -1  -8  13        0.13        0.09      0.36 o
   0  -8  13       36.71       36.05      1.57 o
   1  -8  13        3.49        4.18      0.83 o
   2  -8  13        6.79        8.25      0.99 o
   3  -8  13        0.00        0.19      0.34 o
  -6  -7  13        0.90        0.79      0.39 o
  -5  -7  13       68.70       71.81      3.06 o
  -4  -7  13        1.51        1.29      0.60 o
  -3  -7  13       39.32       37.98      1.68 o
  -2  -7  13        4.75        3.50      0.58 o
  -1  -7  13        3.31        2.15      0.46 o
   0  -7  13        2.75        1.31      0.57 o
   1  -7  13        1.01        0.88      0.53 o
   2  -7  13        3.82        4.60      0.85 o
   3  -7  13        4.69        4.24      0.73 o
  -6  -6  13       17.11       17.88      0.74 o
  -5  -6  13       83.44       85.56      3.65 o
  -4  -6  13        0.29        0.58      0.67 o
  -3  -6  13       23.38       22.70      1.33 o
  -2  -6  13        1.17        1.27      0.84 o
  -1  -6  13        0.85        0.98      0.59 o
   0  -6  13       43.19       38.47      2.53 o
   1  -6  13       21.57       18.01      1.70 o
   2  -6  13        0.04       -0.13      0.49 o
   3  -6  13        0.58        0.48      0.42 o
  -7  -5  13       12.97       12.89      0.94 o
  -6  -5  13       17.33       16.10      0.99 o
  -5  -5  13       10.72       11.70      1.43 o
  -4  -5  13       20.29       18.65      1.75 o
  -3  -5  13       67.87       68.02      3.68 o
  -2  -5  13       19.02       17.72      1.78 o
  -1  -5  13       16.75       16.47      1.68 o
   0  -5  13       19.01       20.40      1.85 o
   1  -5  13        5.25        4.64      1.00 o
   2  -5  13        0.00       -0.34      0.56 o
   3  -5  13       19.47       25.02      1.67 o
  -7  -4  13        2.04        1.94      0.54 o
  -6  -4  13       24.98       28.26      1.40 o
  -5  -4  13        8.61        7.24      1.23 o
  -4  -4  13       72.40       74.39      2.53 o
  -3  -4  13        2.58        0.96      0.44 o
  -2  -4  13       56.81       58.88      2.79 o
  -1  -4  13       11.87       13.36      1.51 o
   0  -4  13       24.31       21.41      1.30 o
   1  -4  13        0.02        0.10      0.36 o
   2  -4  13        3.25        2.71      0.51 o
   3  -4  13        1.99        3.13      0.43 o
  -7  -3  13        6.35        6.95      0.89 o
  -6  -3  13        3.75        3.69      0.64 o
  -5  -3  13       61.77       60.52      3.24 o
  -4  -3  13       24.80       22.80      1.14 o
  -3  -3  13       28.92       27.51      1.54 o
  -2  -3  13       80.14       82.36      2.75 o
  -1  -3  13       53.17       50.08      2.09 o
   0  -3  13       49.53       47.29      2.18 o
   1  -3  13        5.14        4.59      0.66 o
   2  -3  13        3.45        3.32      0.53 o
   3  -3  13        3.68        4.90      0.81 o
  -7  -2  13        3.35        2.13      0.68 o
  -6  -2  13        1.73        2.19      0.56 o
  -5  -2  13      101.79      102.26      4.31 o
  -4  -2  13        6.28        6.07      0.78 o
  -3  -2  13       98.82       91.20      2.94 o
  -2  -2  13      100.04       97.79      3.06 o
  -1  -2  13       17.55       15.75      1.17 o
   0  -2  13      322.66      339.97     11.04 o
   1  -2  13        8.63        9.30      0.85 o
   2  -2  13        5.79        6.72      1.05 o
   3  -2  13       11.53       14.14      1.30 o
  -8  -1  13        1.45        1.03      0.36 o
  -7  -1  13        5.34        4.73      0.90 o
  -6  -1  13       12.98       14.97      1.55 o
  -5  -1  13       60.04       62.62      3.22 o
  -4  -1  13       23.95       25.49      1.45 o
  -3  -1  13        6.45        6.21      1.08 o
  -2  -1  13       87.28       89.81      2.90 o
  -1  -1  13       74.75       76.11      3.81 o
   0  -1  13       19.63       20.15      1.90 o
   1  -1  13        9.64       10.06      1.34 o
   2  -1  13        5.37        7.92      1.15 o
   3  -1  13        3.34        4.33      0.75 o
  -8   0  13        0.02       -0.23      0.35 o
  -7   0  13        0.49        0.59      0.38 o
  -6   0  13        0.20        0.57      0.46 o
  -5   0  13       22.25       21.39      0.89 o
  -4   0  13       16.16       16.04      1.72 o
  -3   0  13        0.42        0.31      0.69 o
  -2   0  13       49.92       51.95      3.09 o
  -1   0  13       44.84       47.28      2.94 o
   0   0  13      176.91      180.32      6.30 o
   1   0  13        0.40        0.87      0.63 o
   2   0  13        2.33        1.12      0.61 o
   3   0  13        0.57        0.57      0.45 o
  -7   1  13        0.08       -0.15      0.46 o
  -6   1  13        0.00        0.00      0.43 o
  -5   1  13        0.51        0.63      0.39 o
  -4   1  13        6.32        7.17      0.64 o
  -3   1  13        6.52        7.59      1.23 o
  -2   1  13       10.48       10.49      1.41 o
  -1   1  13       66.91       74.25      3.46 o
   0   1  13       30.90       29.46      1.50 o
   1   1  13        8.01        6.67      0.86 o
   2   1  13        0.24       -0.02      0.30 o
   3   1  13        0.06        0.05      0.32 o
  -7   2  13        1.19        1.48      0.53 o
  -6   2  13        3.85        3.60      0.59 o
  -5   2  13        0.45        0.96      0.43 o
  -4   2  13        0.71        0.81      0.41 o
  -3   2  13        4.59        4.10      0.63 o
  -2   2  13       14.59       15.65      1.58 o
  -1   2  13       40.92       40.93      1.77 o
   0   2  13        0.16        0.29      0.43 o
   1   2  13        4.37        3.33      0.54 o
   2   2  13        1.48        2.10      0.37 o
  -7   3  13        4.97        4.67      0.87 o
  -6   3  13        9.35        8.48      0.69 o
  -5   3  13        0.01        0.16      0.52 o
  -4   3  13        0.03        0.67      0.60 o
  -3   3  13        0.05       -0.66      0.72 o
  -2   3  13       29.89       31.70      2.10 o
  -1   3  13        1.02        1.19      0.49 o
   0   3  13        0.32        0.78      0.47 o
   1   3  13        3.71        2.12      0.41 o
  -6   4  13        7.20        6.34      0.81 o
  -5   4  13        2.27        1.27      0.55 o
  -4   4  13        2.50        2.56      0.66 o
  -3   4  13        1.67        1.55      0.82 o
  -2   4  13       60.03       67.14      1.97 o
  -1   4  13       80.68       87.44      3.45 o
   0   4  13        2.37        2.31      0.67 o
   1   4  13        1.73        2.94      0.57 o
  -5   5  13        0.64        1.03      0.47 o
  -4   5  13        0.60        0.76      0.48 o
  -3   5  13        0.29       -0.49      0.49 o
  -2   5  13        4.69        5.36      0.71 o
  -4   6  13        0.26       -0.33      0.33 o
  -3   6  13       10.97       12.80      0.93 o
  -2 -10  14        0.42       -0.41      0.41 o
  -3  -9  14        5.00        6.42      1.42 o
  -2  -9  14        0.60        1.18      0.54 o
  -1  -9  14       14.95       18.41      0.88 o
   0  -9  14       10.44       15.53      1.13 o
   1  -9  14        0.54       -0.16      0.28 o
  -4  -8  14        0.25        1.30      0.48 o
  -3  -8  14        0.02       -0.06      0.47 o
  -2  -8  14        0.67        0.31      0.29 o
  -1  -8  14        6.05        8.84      1.02 o
   0  -8  14        6.59        4.75      0.77 o
   1  -8  14        0.01        0.37      0.36 o
   2  -8  14        9.98       11.68      0.95 o
  -5  -7  14       16.87       18.64      1.32 o
  -4  -7  14       14.36       12.37      1.24 o
  -3  -7  14        6.76        7.03      0.67 o
  -2  -7  14        5.00        4.54      0.77 o
  -1  -7  14        1.54        1.51      0.63 o
   0  -7  14        1.48        1.31      0.62 o
   1  -7  14        2.62        2.84      0.67 o
   2  -7  14        5.34        7.95      0.88 o
  -6  -6  14        9.85        8.32      0.87 o
  -5  -6  14       32.73       34.13      1.99 o
  -4  -6  14        5.60        4.40      0.91 o
  -3  -6  14        3.42        4.51      0.59 o
  -2  -6  14        0.26       -0.27      0.50 o
  -1  -6  14       14.36       14.86      1.51 o
   0  -6  14        1.41        2.39      0.74 o
   1  -6  14        1.31        1.66      0.62 o
   2  -6  14        2.10        3.30      0.67 o
  -6  -5  14        2.53        2.57      0.44 o
  -5  -5  14        6.28        5.20      0.93 o
  -4  -5  14       21.14       22.36      1.83 o
  -3  -5  14       33.59       33.62      2.30 o
  -2  -5  14       10.90        9.43      1.26 o
  -1  -5  14        5.53        6.01      1.07 o
   0  -5  14       18.02       19.03      1.68 o
   1  -5  14        8.67        7.71      1.05 o
   2  -5  14        4.98        5.34      0.79 o
  -6  -4  14       58.44       64.48      3.65 o
  -5  -4  14        4.04        4.30      0.85 o
  -4  -4  14        1.57        2.47      0.83 o
  -3  -4  14       42.66       46.68      1.89 o
  -2  -4  14        7.70        9.43      0.86 o
  -1  -4  14        8.09        6.12      0.71 o
   0  -4  14        4.18        4.67      0.62 o
   1  -4  14        0.03        0.17      0.31 o
   2  -4  14        6.70        9.14      0.66 o
  -7  -3  14       22.16       23.75      1.34 o
  -6  -3  14        4.63        4.95      0.64 o
  -5  -3  14        0.02        0.27      0.55 o
  -4  -3  14        7.37        7.44      0.90 o
  -3  -3  14        1.08        1.50      0.49 o
  -2  -3  14       43.29       44.94      1.90 o
  -1  -3  14        2.78        2.60      0.53 o
   0  -3  14        6.15        4.95      0.67 o
   1  -3  14        0.07       -0.08      0.30 o
   2  -3  14        0.56        1.17      0.48 o
  -7  -2  14        6.43        6.07      0.78 o
  -6  -2  14       22.84       24.77      1.74 o
  -5  -2  14        2.22        3.06      0.82 o
  -4  -2  14       22.64       22.55      1.73 o
  -3  -2  14       10.73       10.65      0.76 o
  -2  -2  14        1.85        1.41      0.46 o
  -1  -2  14        5.77        5.43      0.68 o
   0  -2  14        0.22       -0.07      0.31 o
   1  -2  14        0.04        0.09      0.51 o
   2  -2  14        1.55        1.53      0.55 o
  -7  -1  14        4.08        4.09      0.55 o
  -6  -1  14        3.08        2.64      0.50 o
  -5  -1  14        0.66        0.48      0.39 o
  -4  -1  14        9.62       11.75      1.42 o
  -3  -1  14      108.88      107.04      4.43 o
  -2  -1  14        2.63        2.08      0.56 o
  -1  -1  14        0.34        0.93      0.76 o
   0  -1  14        0.44        1.26      0.68 o
   1  -1  14        0.43        0.07      0.48 o
   2  -1  14        1.05        2.54      0.62 o
  -7   0  14        0.56        0.84      0.53 o
  -6   0  14        1.18        1.36      0.46 o
  -5   0  14        9.06       10.66      1.24 o
  -4   0  14        4.11        3.60      0.62 o
  -3   0  14      164.43      177.66      6.05 o
  -2   0  14        2.99        3.00      0.97 o
  -1   0  14        1.98        2.43      0.93 o
   0   0  14        4.98        6.65      1.08 o
   1   0  14        0.02        0.18      0.46 o
   2   0  14       11.92       14.27      1.14 o
  -6   1  14        1.60        1.36      0.38 o
  -5   1  14        9.54        9.57      0.75 o
  -4   1  14        1.02        0.27      0.66 o
  -3   1  14       20.46       21.33      1.82 o
  -2   1  14      123.30      129.44      4.83 o
  -1   1  14       11.25       11.09      1.31 o
   0   1  14        0.02       -0.07      0.35 o
   1   1  14        0.86        0.85      0.51 o
  -6   2  14        0.49        0.21      0.43 o
  -5   2  14        4.68        4.64      0.77 o
  -4   2  14        0.01       -0.18      0.36 o
  -3   2  14       18.93       19.47      1.61 o
  -2   2  14       12.33       12.53      1.34 o
  -1   2  14        1.87        1.88      0.63 o
   0   2  14        1.21        1.40      0.38 o
   1   2  14        0.46        1.27      0.40 o
  -6   3  14        0.55        0.28      0.33 o
  -5   3  14        4.81        5.03      0.69 o
  -4   3  14        0.05       -0.42      0.42 o
  -3   3  14        2.69        3.41      0.70 o
  -2   3  14       16.59       16.63      1.31 o
  -1   3  14        1.60        0.71      0.46 o
   0   3  14        0.11       -0.30      0.32 o
  -4   4  14        0.56        0.49      0.40 o
  -3  -8  15        0.69        0.99      0.42 o
  -2  -8  15        0.57        0.58      0.36 o
  -1  -8  15        0.23        0.02      0.33 o
   0  -8  15        8.81       11.09      0.91 o
  -4  -7  15        2.09        2.46      0.56 o
  -3  -7  15        2.63        2.39      0.58 o
  -2  -7  15        6.18        5.57      0.82 o
  -1  -7  15        0.55       -0.44      0.44 o
   0  -7  15        1.29        1.30      0.48 o
   1  -7  15        0.21       -0.30      0.30 o
  -5  -6  15        0.38        0.31      0.40 o
  -4  -6  15        0.01       -0.04      0.51 o
  -3  -6  15        0.03       -0.48      0.51 o
  -2  -6  15       25.21       22.44      1.63 o
  -1  -6  15        1.10        1.42      0.57 o
   0  -6  15        5.49        6.43      0.88 o
   1  -6  15        1.98        2.84      0.54 o
  -5  -5  15       18.72       19.90      1.41 o
  -4  -5  15        0.14        0.61      0.49 o
  -3  -5  15        4.02        3.23      0.52 o
  -2  -5  15        3.14        1.77      0.66 o
  -1  -5  15        0.14       -0.34      0.51 o
   0  -5  15        3.42        2.67      0.63 o
   1  -5  15        8.37        9.56      0.94 o
  -6  -4  15        0.81        1.33      0.45 o
  -5  -4  15        6.49        9.09      1.01 o
  -4  -4  15        2.49        1.99      0.66 o
  -3  -4  15        0.71        0.44      0.43 o
  -2  -4  15       11.75       13.03      0.72 o
  -1  -4  15        8.00        7.92      0.69 o
   0  -4  15        0.46        0.43      0.29 o
   1  -4  15        0.40        0.46      0.37 o
  -6  -3  15        3.02        2.64      0.62 o
  -5  -3  15       14.28       15.89      0.94 o
  -4  -3  15       10.13       10.99      1.16 o
  -3  -3  15       11.01       11.86      0.85 o
  -2  -3  15        3.08        4.11      0.56 o
  -1  -3  15        0.28        0.12      0.49 o
   0  -3  15        0.41       -0.25      0.29 o
   1  -3  15       10.60       16.28      1.17 o
  -6  -2  15       19.25       21.88      1.39 o
  -5  -2  15        6.22        5.76      0.59 o
  -4  -2  15       20.96       22.33      1.12 o
  -3  -2  15        5.21        4.52      0.86 o
  -2  -2  15       29.57       29.82      1.54 o
  -1  -2  15        1.27        1.85      0.38 o
   0  -2  15        0.29        0.16      0.45 o
   1  -2  15        0.26       -0.13      0.35 o
  -6  -1  15        6.61        6.36      0.80 o
  -5  -1  15        8.52        8.89      1.01 o
  -4  -1  15       29.03       31.73      1.95 o
  -3  -1  15        1.23        1.50      0.64 o
  -2  -1  15       45.28       48.85      2.58 o
  -1  -1  15        1.00        0.59      0.58 o
   0  -1  15        6.60        6.35      0.92 o
   1  -1  15        5.59        6.32      0.77 o
  -6   0  15        0.67        1.26      0.46 o
  -5   0  15       20.71       22.51      1.39 o
  -4   0  15       25.22       27.32      1.81 o
  -3   0  15        3.84        3.41      0.82 o
  -2   0  15      135.97      149.59      4.95 o
  -1   0  15        3.31        2.70      0.73 o
   0   0  15        3.79        6.07      0.82 o
   1   0  15        6.52        7.69      0.75 o
  -4   1  15       14.48       17.15      1.39 o
  -3   1  15       37.39       42.96      2.22 o
  -2   1  15        8.53       11.76      1.17 o
  -1   1  15        3.66        4.92      0.74 o
   0   1  15        4.21        5.97      0.74 o
  -3   2  15        4.81        5.46      0.76 o
  -2   2  15       25.38       26.63      1.53 o
  -1   2  15        0.07       -0.09      0.36 o
  -3  -6  16        5.59        7.09      0.76 o
  -2  -6  16        9.62        8.92      0.80 o
  -1  -6  16        0.27        0.10      0.29 o
  -4  -5  16        2.97        1.67      0.44 o
  -3  -5  16        1.51        1.36      0.43 o
  -2  -5  16        1.47        1.31      0.29 o
  -1  -5  16        0.69        1.04      0.41 o
  -4  -4  16        0.15       -0.36      0.36 o
  -3  -4  16        9.03        9.98      0.85 o
  -2  -4  16        0.01        0.42      0.40 o
  -1  -4  16        0.48        0.34      0.36 o
  -4  -3  16        3.09        2.10      0.54 o
  -2  -3  16        0.34        0.49      0.40 o
  -1  -3  16        8.36        8.61      0.81 o
  -4  -2  16        1.19        0.54      0.34 o
  -3  -2  16        2.02        1.51      0.49 o
  -2  -2  16        8.99        9.15      0.91 o
  -1  -2  16        1.84        1.55      0.45 o
  -3  -1  16        0.12        0.04      0.40 o
  -2  -1  16        7.87        8.37      0.88 o
  -1  -1  16        0.24        0.15      0.32 o
  -3   0  16        0.58        0.17      0.37 o
  -2   0  16        1.73        1.76      0.47 o
 
